# Supplementary material for: Nanopore metagenomic sequencing of influenza virus directly from respiratory samples: diagnosis, drug resistance and nosocomial transmission, United Kingdom, 2018/19 influenza season
Source: Euro Surveill. 2021 Jul 8;26(27):2000004. doi: 10.2807/1560-7917.ES.2021.26.27.2000004 (PMC8268652; doi:10.2807/1560-7917.ES.2021.26.27.2000004)
Supplement: Supplementary Tables S1 and S2 [file FINAL_20-00004_XU_Suppl_TableS1_S2.xlsx]

## Sheet: TableS1A
Study_ID	Sample_group	Sample_type	Sample_date	Cepheid/BioFire_result	Cepheid_Ct	Total_reads	Hazara_reads	FluA_reads	FluA_genome_coverage (%)	FluA_subtype
1	4	TS	2019-02-05	FluA	18.4	344369	21	1137	91.7993	H1N1
2	4	TS	2019-02-05	FluA	20.2	418821	32	891	88.4642	H1N1
3	4	TS	2019-02-02	FluA	22.9	574310	118	466	85.1976	H1N1
4	4	TS	2019-02-05	FluA	23.2	630342	1	3		H1
5	4	TS	2019-01-30	FluA	23.8	518027	516	718	88.7764	H3N2
6	4	TS	2019-02-01	FluA	23.9	56242	122	586	93.2689	H1N1
7	4	TS	2019-02-01	FluA	24	753933	1602	7689	99.7792	H1N1
8	4	SW	2019-02-02	FluA	24.1	412969	196	944	91.5176	H1N1
9	4	TS	2019-02-05	FluA	26.2	626267	109	132	38.2472	H1N1
10	4	NPA	2019-02-01	FluA	26.5	774970	9	32		H3N2
11	4	NS	2019-02-01	FluA	26.5	15327	232	2182	99.901	H3N2
12	4	SW	2019-02-04	FluA	27.2	105546	20	20		H1N1
13	4	TS	2019-01-30	FluA	27.9	76000	37	4
14	4	TS	2019-02-05	FluA	28.1	532218	28	167	29.384	H3N2
15	4	TS	2019-02-04	FluA	31.1	126626	112	3
16	4	TS	2019-01-30	FluA	31.7	140318	113	0
17	4	TS	2019-02-05	FluA	31.9	194193	2051	13		H1
18	4	TS	2019-01-30	FluA	32.1	134718	7	0
19	4	TS	2019-02-03	FluA	32.5	416942	323	2
20	4	TS	2019-02-05	FluA	33	84139	3	0
21	4	NPA	2019-01-30	FluA	33.5	1749974	1299	1
22	4	TS	2019-02-02	FluA	33.8	391049	84	1
23	4	TS	2019-02-05	FluA	35.1	224089	2187	1		H1
24	4	TS	2019-01-31	FluA	35.2	377856	43	333	71.1871	H3N2
25	4	TS	2019-02-05	FluA	36	123179	1035	1
26	4	NS	2019-02-01	FluA	36.2	587341	38	0
27	4	TS	2019-02-05	FluA	36.2	156892	219	0
28	4	TS	2019-02-04	FluA	37.1	56039	56	0
29	4	TS	2019-02-05	FluA	37.5	315439	22	0
30	1	TS	2018-12-18	FluA	18.9	210352	1494	57766	99.9772	H1N1
31	1	TS	2018-12-18	FluA	20.6	60375	10	60		H1N1
32	1	TS	2018-12-24	FluA	21.3	83266	28	209	26.658	H1N1
33	1	TS	2018-12-02	FluA	24.7	708518	2969	5710	99.0177	H1N1
34	1	TS	2018-11-27	FluA	25.4	1175065	57	25		H1N1
35	1	TS	2018-12-17	FluA	25.4	1078093	2311	1669	96.307	H1N1
36	1	TS	2018-12-24	FluA	26.1	38122	22	7		H1
37	1	TS	2018-12-19	FluA	27.1	108690	28	6
38	1	TS	2018-12-18	FluA	27.8	175023	62	4		H1
39	1	TS	2018-12-18	FluA	28.5	975407	18	9		H1
40	1	ASP	2018-12-17	FluA	29.1	393409	29889	4740	98.9111	H1N1
41	1	TS	2018-11-04	FluA	29.4	508999	1215	4		N1
42	1	TS	2018-12-04	FluA	30.3	572646	98	1
43	1	TS	2018-12-16	FluA	32.2	197530	472	3
44	1	TS	2018-12-21	FluA	32.3	244340	8671	63	24.4118	H3N2
45	1	TS	2018-11-27	FluA	32.7	240253	190	1
46	1	TS	2018-12-10	FluA	33	321769	198	125	60.3366	H1N1
47	1	TS	2018-12-23	FluA	33.1	589711	341	1
48	1	TS	2018-10-30	FluA	36.3	197933	77	12		H1
49	1	TS	2018-12-12	FluA	39	280675	9	0
50	3	TS	2019-01-12	Flu A + RSV	27.1	1482282	11	2
51	3	TS	2019-01-10	Flu A + RSV	28.8	992074	6	4		N2
52	3	TS	2019-01-17	FluA	21.2	514665	220	30608	99.9391	H1N1
53	3	TS	2019-01-07	FluA	23.2	998576	4924	36373	99.9619	H3N2
54	3	TS	2018-12-30	FluA	23.6	577257	9	72		H3N2
55	3	TS	2019-01-07	FluA	24.1	1111654	109	678	73.4257	H3N2
56	3	TS	2019-01-29	FluA	26.8	793517	50	94		H1N1
57	3	TS	2019-01-07	FluA	33.1	532252	100	30		H1
58	2	NS	2019-01-08	FluA	15.4	897194	100	10661	99.9239	H3N2
59	2	NS	2018-12-28	FluA	17.5	426767	42	2940	95.6217	H1N1
60	2	TS	2019-01-12	FluA	18.1	271285	7	2540	95.6369	H1N1
61	2	NS	2018-12-30	FluA	18.8	555391	2179	171733	99.9543	H3N2
62	2	TS	2019-01-11	FluA	19.7	219084	267	1264	93.6496	H3N2
63	2	NPA	2019-01-18	FluA	19.7	384455	6	7257	99.6117	H1N1
64	2	TS	2019-01-10	FluA	21.9	656495	327	5777	97.373	H1N1
65	2	NS	2019-01-07	FluA	22.1	790445	355	208	31.8054	H1N1
66	2	TS	2018-12-31	FluA	22.4	706966	1123	9414	99.2538	H3N2
67	2	NS	2019-01-07	FluA	22.4	684815	80	140	16.173	H3N2
68	2	TS	2019-01-28	FluA	23.6	868338	2	192	30.0921	H1N1
69	2	NS	2019-01-05	FluA	25.1	527864	7	87		H3N2
70	2	NS	2019-01-01	FluA	25.1	279893	318	216	33.214	H3N2
71	2	NS	2019-01-27	FluA	25.6	729500	120	3425	92.1648	H3N2
72	2	NS	2019-01-07	FluA	26.2	529533	309	171	23.8255	H3N2
73	2	NS	2019-01-08	FluA	26.4	72548	2647	537	74.6288	H1N1
74	2	NS	2018-12-30	FluA	26.7	711973	22	5
75	2	TS	2019-01-23	FluA	27.4	201204	189	193	31.4932	H1N1
76	2	TS	2019-01-19	FluA	27.4	647042	7	5
77	2	TS	2018-12-26	FluA	27.7	833136	27	28		H1N1
78	2	NS	2019-01-02	FluA	28.3	797282	362	150	16.6908	H3N2
79	2	NS	2019-01-07	FluA	29.1	242133	11	7		H1
80	2	NS	2019-01-08	FluA	29.1	1122431	1428	57		H1N1
81	2	TS	2019-01-26	FluA	30.8	995682	3	2
82	2	TS	2019-01-21	FluA	31.7	339434	18	3		H1
83	2	NS	2019-01-20	FluA	32.4	380626	19644	778	90.718	H1N1
84	2	NS	2019-01-07	FluA	32.9	269816	33	0
85	2	TS	2019-01-10	FluA	33.8	141685	114	0
86	2	NS	2018-12-31	FluA	34.7	579406	5166	0
87	2	NS	2019-01-17	FluA	35.1	112891	11	0
88	2	TS	2019-01-07	FluA	35.2	207053	2758	0
89	2	TS	2019-01-13	FluA	35.6	282977	5	2535	98.302	H1N1
90	2	NS	2019-01-07	FluA	37.5	832643	27	0
91		TS	2018-10-12	Negative		261464	8	0
92		TS	2018-09-24	Negative		274936	8	0
93		TS	2018-09-26	Negative		201066	3	0
94		TS	2018-09-26	Negative		117213	5	0
95		TS	2018-09-26	Negative		260671	215	0
96		TS	2018-09-24	Negative		427519	1	0
97		TS	2018-10-02	Negative		456516	1	0
98		TS	2018-10-02	Negative		155038	80	0
99		NPA	2018-10-02	Negative		696915	15	0
100		TS	2018-10-02	Negative		362203	343	0
101		TS	2018-09-28	Negative		240454	0	0
102		TS	2018-10-02	Negative		361674	1	0
103		TS	2018-10-02	Negative		68375	0	0
104		TS	2018-10-04	Negative		91363	1	0
105		TS	2018-10-04	Negative		168993	3	0
106		TS	2018-10-04	Negative		100948	10	0
107		TS	2018-10-04	Negative		61544	114	0
108		TS	2018-10-04	Negative		150883	5	0
109		TS	2018-10-04	Negative		99616	14	0
110		TS	2018-10-04	Negative		210710	6	0
111		TS	2018-10-04	Negative		22418	2	0
112		TS	2018-10-04	Negative		319558	9	0
113		TS	2018-10-04	Negative		269468	4	0
114		TS	2018-10-04	Negative		27218	2	0
115		TS	2018-10-04	Negative		238813	1	0
116		TS	2018-10-12	Negative		159218	9	0
117		TS	2018-10-12	Negative		401208	0	0
118		TS	2018-10-12	Negative		344419	2	0
119		TS	2018-10-12	Negative		94282	0	0
120		TS	2018-10-12	Negative		379636	1	0
121		TS	2018-10-12	Negative		32872	1	0
122		TS	2018-10-15	Negative		13152	1	0
123		TS	2018-10-15	Negative		37258	1	0
124		TS	2018-10-04	Negative		362911	3	0
125		TS	2019-01-07	Coronavirus		205495	0	0
126		TS	2019-01-06	Coronavirus		419969	5	0
127		TS	2018-11-28	Coronavirus		873240	3	0
128		TS	2019-01-17	Coronavirus		518841	1	0
129		TS	2018-10-26	Coronavirus		142534	0	0
130		TS	2018-02-22	Coronavirus		267429	18	0
131		TS	2019-01-09	Coronavirus		1846643	18	0
132		TS	2018-11-05	Coronavirus		114326	29	0
133		TS	2018-09-28	Coronavirus		205294	3	0
134		TS	2018-09-26	Coronavirus		275366	0	0
135		TS	2018-09-26	Enterovirus		230341	0	0
136		TS	2018-12-10	HMPV		234208	103	0
137		TS	2018-12-14	HMPV		102020	1	0
138		TS	2019-01-11	HMPV		818947	107	0
139		TS	2019-01-17	Parainfluenza 1 + HMPV + Adenovirus		11845	298	0
140		TS	2018-10-04	Parainfluenza 2		253573	0	0
141		TS	2018-11-27	Parainfluenza 2		150089	164	0
142		TS	2018-12-24	Parainfluenza 3		12626	0	0
143		TS	2019-01-18	Parainfluenza 3		4972	0	0
144		TS	2018-12-13	Parainfluenza 3		24306	0	0
145		TS	2019-01-05	Parainfluenza 3		1518467	751	3
146		TS	2019-01-22	Parainfluenza 3		87695	1	0
147		TS	2018-11-28	Parainfluenza 4		29209	1	0
148		TS	2018-10-02	Parainfluenza 4		26501	0	0
149		TS	2018-09-28	Rhinovirus		77031	1	0
150		TS	2018-11-02	Rhinovirus + Enterovirus		679628	53	0
151		TS	2018-11-15	Rhinovirus + Enterovirus		480946	4	0
152		TS	2018-11-15	Rhinovirus + Enterovirus		717225	6	0
153		TS	2018-11-06	Rhinovirus + Enterovirus		214934	0	0
154		TS	2018-10-04	Rhinovirus + Enterovirus		1759006	23	86		H1
155		NPA	2018-10-04	Rhinovirus + Enterovirus		771420	34	0
156		TS	2018-10-15	Rhinovirus + Enterovirus		175654	16	0
157		TS	2018-10-15	Rhinovirus + Enterovirus		106672	23	16		N2
158		TS	2018-10-12	Rhinovirus + Enterovirus		504234	6	0
159		TS	2018-10-12	Rhinovirus + Enterovirus		492228	55	0
160		NPA	2018-10-12	Rhinovirus + Enterovirus		145394	1	0
161		TS	2018-10-12	Rhinovirus + Enterovirus		27350	12	1
162		TS	2018-10-12	Rhinovirus + Enterovirus		70771	9	2
163		NPA	2018-10-04	Rhinovirus + Enterovirus		408418	3	0
164		TS	2018-10-04	Rhinovirus + Enterovirus		1022721	61	0
165		TS	2018-10-04	Rhinovirus + Enterovirus		516537	1	0
166		TS	2018-10-02	Rhinovirus + Enterovirus		1265214	13	0
167		TS	2018-10-02	Rhinovirus + Enterovirus		160716	1	0
168		NPA	2019-01-10	RSV		55366	2	0
169		TS	2018-11-07	RSV		148900	0	0
170		TS	2018-11-20	RSV		182112	5	0
171		TS	2018-12-09	RSV		62589	0	0
172		TS	2018-12-30	RSV		1092089	4	0
173		TS	2018-11-14	RSV		432789	23	0
174		TS	2018-11-15	RSV		514597	1	0
175		NPA	2018-10-04	RSV		27732	0	0
176		TS	2018-10-04	RSV		4168155	137	61
177		TS	2018-10-15	RSV		1218499	318	0
178		TS	2019-01-10	RSV + HMPV		61825	23	0
179		TS	2018-11-19	Parainfluenza 4		819935	3	0
180		TS	2018-10-12	Negative		732468	145	0

## Sheet: TableS1B
Study_ID	Sample_type	Cepheid/BioFire_result	Total_reads	Organism	Reads mapped	Mean mapping depth	Coverage at 1 folder	Coverage at 10 folder
130	TS	Coronavirus	267429	Betacoronavirus 1	2	1	2.66178	0
131	TS	Coronavirus	1846643	Betacoronavirus 1	12	1.51707	10.4866	0
132	TS	Coronavirus	114326	Betacoronavirus 1	48	4.82067	14.9925	2.4445
122	TS	Negative	13152	HMPV	12	1.1707	41.3323	0
136	TS	HMPV	234208	HMPV	6392	270.256	100	99.9849
137	TS	HMPV	102020	HMPV	65	3.12014	75.0452	14.4115
139	TS	Parainfluenza 1 + HMPV + Adenovirus	11845	HMPV	47	3.03514	78.7746	18.0333
147	TS	Parainfluenza 4	29209	HMPV	8	1.4146	27.1688	0
164	TS	Rhinovirus + Enterovirus	1022721	HMPV	5	1.96016	9.25647	0
177	TS	RSV	1218499	HMPV	2	1	4.87658	0
178	TS	RSV + HMPV	61825	HMPV	3	1.25171	11.0024	0
96	TS	Negative	427519	Human coronavirus NL63	21	1.17029	28.606	0
124	TS	Negative	362911	Human enterovirus	69	7.94249	78.827	30.1991
139	TS	Parainfluenza 1 + HMPV + Adenovirus	11845	PIV1	21	1.91827	41.1648	1.97123
129	TS	Coronavirus	142534	PIV3	1	1	4.02183	0
137	TS	HMPV	102020	PIV3	2	1	7.36713	0
140	TS	Parainfluenza 2	253573	PIV3	1	1	2.65102	0
142	TS	Parainfluenza 3	12626	PIV3	12	1.18336	32.2545	0
144	TS	Parainfluenza 3	24306	PIV3	3	1	9.66168	0
145	TS	Parainfluenza 3	1518467	PIV3	336	15.2282	85.3382	54.7601
146	TS	Parainfluenza 3	87695	PIV3	1	1	5.43662	0
141	TS	Parainfluenza 2	150089	PIV4	3	1	7.23619	0
148	TS	Parainfluenza 4	26501	PIV4	169	5.23262	87.5312	13.1715
179	TS	Parainfluenza 4	819935	PIV4	16	1.71654	37.5498	0
158	TS	Rhinovirus + Enterovirus	504234	Rhinovirus A	5	3.90665	13.0313	0
159	TS	Rhinovirus + Enterovirus	492228	Rhinovirus A	2	1.73824	16.3451	0
161	TS	Rhinovirus + Enterovirus	27350	Rhinovirus A	46	21.9834	20.2321	13.4368
162	TS	Rhinovirus + Enterovirus	70771	Rhinovirus A	1	1	7.17282	0
164	TS	Rhinovirus + Enterovirus	1022721	Rhinovirus A	6	3.8695	9.53579	0
99	NPA	Negative	696915	Rhinovirus B	69	28.7389	18.4276	10.1498
157	TS	Rhinovirus + Enterovirus	106672	Rhinovirus B	5	4.40288	7.71579	0
132	TS	Coronavirus	114326	RSV	4	2.16472	5.62196	0
147	TS	Parainfluenza 4	29209	RSV	2	1	6.0618	0
154	TS	Rhinovirus + Enterovirus	1759006	RSV	154	18.4081	17.7749	9.98359
162	TS	Rhinovirus + Enterovirus	70771	RSV	19	1.57215	37.8371	0
168	NPA	RSV	55366	RSV	32706	828.014	99.0102	98.997
169	TS	RSV	148900	RSV	445	11.9393	98.578	42.2817
170	TS	RSV	182112	RSV	333	8.78407	98.75	28.6045
171	TS	RSV	62589	RSV	211	6.14751	94.3452	18.2057
172	TS	RSV	1092089	RSV	13	1.50911	23.0034	0
174	TS	RSV	514597	RSV	51	2.17062	54.7675	0
175	NPA	RSV	27732	RSV	206	8.33519	87.9811	21.1966
176	TS	RSV	4168155	RSV	42	19.636	7.91598	7.79783
177	TS	RSV	1218499	RSV	279	7.68883	88.9042	22.1328
17	TS	FluA	194193	Human coronavirus HKU1	996	17.3496	98.2186	65.1215
14	TS	FluA	532218	Human coronavirus HKU1	76	2.41422	65.3216	0
40	ASP	FluA	393409	PIV3	3	1.64123	4.84499	0
10	NPA	FluA	774970	Rhinovirus A	1	1	16.8205	0
19	TS	FluA	416942	Human astrovirus	1	1	6.00323	0

## Sheet: TableS2
Influenza type or subtype	Antivirals name	Antivirals type	Mutations confer resistance (H3numbering)
fluA	Amantadine	M2 ion channel blocker	A30S
fluA	Amantadine	M2 ion channel blocker	A30T
fluA	Amantadine	M2 ion channel blocker	G34E
fluA	Amantadine	M2 ion channel blocker	L26F
fluA	Amantadine	M2 ion channel blocker	L26I+S31N
fluA	Amantadine	M2 ion channel blocker	S31N
fluA	Amantadine	M2 ion channel blocker	V27A
fluA	Amantadine	M2 ion channel blocker	V27A+S31N
AH3N2	Oseltamivir	NA inhibitor	B294S
AH3N2	Oseltamivir	NA inhibitor	Del(245-248)
AH3N2	Oseltamivir	NA inhibitor	E119V
AH3N2	Oseltamivir	NA inhibitor	E119V+I222L
AH3N2	Oseltamivir	NA inhibitor	E119V+I222V
AH3N2	Oseltamivir	NA inhibitor	I222L
AH3N2	Oseltamivir	NA inhibitor	I224K
AH3N2	Oseltamivir	NA inhibitor	Q136K
AH3N2	Oseltamivir	NA inhibitor	R292K
AH3N2	Oseltamivir	NA inhibitor	S331R
AH3N2	Zanamivir	NA inhibitor	E119D
AH3N2	Zanamivir	NA inhibitor	Q136K
AH3N2	Zanamivir	NA inhibitor	R224K
AH3N2	Zanamivir	NA inhibitor	R292K
H1N1pdm09	Oseltamivir	NA inhibitor	B294S
H1N1pdm09	Oseltamivir	NA inhibitor	E119D+H274Y
H1N1pdm09	Oseltamivir	NA inhibitor	E119V
H1N1pdm09	Oseltamivir	NA inhibitor	H274Y
H1N1pdm09	Oseltamivir	NA inhibitor	H274Y+N368K
H1N1pdm09	Oseltamivir	NA inhibitor	H274Y+N390K
H1N1pdm09	Oseltamivir	NA inhibitor	I222K
H1N1pdm09	Oseltamivir	NA inhibitor	I222M
H1N1pdm09	Oseltamivir	NA inhibitor	I222R
H1N1pdm09	Oseltamivir	NA inhibitor	I222R+H274Y
H1N1pdm09	Oseltamivir	NA inhibitor	I222V+H274Y
H1N1pdm09	Oseltamivir	NA inhibitor	S246N
H1N1pdm09	Oseltamivir	NA inhibitor	S246N+H274Y
H1N1pdm09	Oseltamivir	NA inhibitor	V240I+H274Y
H1N1pdm09	Zanamivir	NA inhibitor	E119D+H274Y
H1N1pdm09	Zanamivir	NA inhibitor	E119V
H1N1pdm09	Zanamivir	NA inhibitor	I222R
H1N1pdm09	Zanamivir	NA inhibitor	I222R+H274Y
H1N1pdm09	Zanamivir	NA inhibitor	Q136K

## Sheet: disclaimer
This supplementary material is hosted by Eurosurveillance as supporting information alongside the article [Nanopore metagenomic sequencing of influenza virus directly from respiratory samples: diagnosis, drug resistance and nosocomial transmission, United Kingdom, 2018/19 influenza season], on behalf of the authors, who remain responsible for the accuracy and appropriateness of the content. The s…
