# Supplementary material for: Nanopore metagenomic sequencing of influenza virus directly from respiratory samples: diagnosis, drug resistance and nosocomial transmission, United Kingdom, 2018/19 influenza season
Source: Euro Surveill. 2021 Jul 8;26(27):2000004. doi: 10.2807/1560-7917.ES.2021.26.27.2000004 (PMC8268652; doi:10.2807/1560-7917.ES.2021.26.27.2000004)
Supplement: Supplementary Table S3 [file FINAL_20-00004_XU_Suppl_TableS3.xlsx]

## Sheet: Disclaimer
This supplementary material is hosted by Eurosurveillance as supporting information alongside the article ‘Nanopore metagenomic sequencing of influenza virus directly from respiratory samples: diagnosis, drug resistance and nosocomial transmission, United Kingdom, 2018/19 influenza season’, on behalf of the authors, who remain responsible for the accuracy and appropriateness of the content. The s…

## Sheet: Sheet1
StrainName	Time	Accession	Segment	Subtype
A/Basel/5572/2018	2018-11-25	1334038	HA	H3N2
A/Basel/5571/2018	2018-11-17	1334029	HA	H3N2
A/Basel/5570/2018	2018-11-16	1331966	HA	H3N2
A/Basel/5573/2018	2018-11-11	1334046	HA	H3N2
A/Harrow/5668/2019	2019-01-01	1343675	HA	H3N2
A/Abergavenny/5093/2018	2018-12-31	1343632	HA	H3N2
A/BishopAuckland/5068/2018	2018-12-31	1343369	HA	H3N2
A/Cardiff/5540/2018	2018-12-28	1342668	HA	H3N2
A/Deeside/5186/2019	2019-01-01	1338504	HA	H3N2
A/Wrexham/0782/2018	2018-12-27	1338473	HA	H3N2
A/Mold/7937/2018	2018-12-29	1338436	HA	H3N2
A/Swansea/2612/2018	2018-12-11	1333954	HA	H3N2
A/Newport/4919/2018	2018-12-13	1333938	HA	H3N2
A/Sakha/2V/2018	2018-11-30	1332316	HA	H3N2
A/NizhnyNovgorod/14645V/2018	2018-11-20	1332306	HA	H3N2
A/Malmoe/2/2018	2018-12-26	1346254	HA	H3N2
A/Lund/12/2018	2018-12-20	1346246	HA	H3N2
A/Orebro/1/2019	2019-01-04	1346162	HA	H3N2
A/Sweden/8/2019	2019-01-01	1346146	HA	H3N2
A/Linkoping/72/2018	2018-12-21	1346106	HA	H3N2
A/Sweden/91/2018	2018-12-18	1342507	HA	H3N2
A/Sweden/73/2018	2018-12-11	1342413	HA	H3N2
A/Sweden/70/2018	2018-12-26	1338366	HA	H3N2
A/Linkoping/64/2018	2018-12-09	1337302	HA	H3N2
A/Linkoping/63/2018	2018-12-10	1337294	HA	H3N2
A/Linkoping/62/2018	2018-12-09	1337286	HA	H3N2
A/Linkoping/61/2018	2018-12-07	1337276	HA	H3N2
A/Linkoping/60/2018	2018-12-07	1337266	HA	H3N2
A/Skovde/2/2018	2018-12-05	1337210	HA	H3N2
A/Linkoping/59/2018	2018-12-05	1337184	HA	H3N2
A/Eskilstuna/5/2018	2018-12-04	1337176	HA	H3N2
A/Eskilstuna/4/2018	2018-12-06	1337168	HA	H3N2
A/Eskilstuna/3/2018	2018-12-01	1337160	HA	H3N2
A/Trollhattan/4/2018	2018-12-02	1337128	HA	H3N2
A/Trollhattan/3/2018	2018-12-01	1337120	HA	H3N2
A/Sundsvall/2/2018	2018-12-01	1337111	HA	H3N2
A/Sundsvall/1/2018	2018-12-03	1337103	HA	H3N2
A/Linkoping/58/2018	2018-12-03	1337095	HA	H3N2
A/Linkoping/56/2018	2018-12-02	1337084	HA	H3N2
A/England/630/2018	2018-11-23	1341818	HA	H3N2
A/Haute_Normandie/249/2019	2019-01-15	1351833	HA	H3N2
A/Paris/246/2019	2019-01-14	1351825	HA	H3N2
A/Paris/194/2019	2019-01-14	1351817	HA	H3N2
A/Paris/193/2019	2019-01-14	1351809	HA	H3N2
A/Haute_Normandie/192/2019	2019-01-14	1351801	HA	H3N2
A/Nord_Pas_de_Calais/185/2019	2019-01-12	1351793	HA	H3N2
A/Paris/179/2019	2019-01-10	1351778	HA	H3N2
A/Paris/177/2019	2019-01-15	1351770	HA	H3N2
A/Paris/171/2019	2019-01-10	1351762	HA	H3N2
A/Centre/170/2019	2019-01-11	1351754	HA	H3N2
A/Alsace/167/2019	2019-01-12	1351746	HA	H3N2
A/Paris/147/2019	2019-01-08	1351738	HA	H3N2
A/Dijon/145/2019	2019-01-02	1351730	HA	H3N2
A/Dijon/140/2019	2019-01-08	1351722	HA	H3N2
A/Paris/105/2019	2019-01-08	1351714	HA	H3N2
A/Haute_Normandie/085/2019	2019-01-07	1351706	HA	H3N2
A/Paris/084/2019	2019-01-08	1351698	HA	H3N2
A/Bourgogne/074/2019	2019-01-02	1351690	HA	H3N2
A/Paris/067/2019	2019-01-01	1351682	HA	H3N2
A/Nord_Pas_de_Calais/054/2019	2019-01-07	1351674	HA	H3N2
A/Brest/041/2019	2019-01-04	1351666	HA	H3N2
A/Paris/036/2019	2019-01-07	1351652	HA	H3N2
A/Nord_Pas_de_Calais/033/2019	2019-01-03	1351644	HA	H3N2
A/Centre/013/2019	2019-01-02	1351629	HA	H3N2
A/Dijon/2789/2018	2018-12-23	1351621	HA	H3N2
A/Paris/029/2019	2019-01-03	1345700	HA	H3N2
A/Bretagne/026/2019	2019-01-02	1345692	HA	H3N2
A/Paris/014/2019	2019-01-03	1345684	HA	H3N2
A/Paris/010/2019	2019-01-03	1345676	HA	H3N2
A/Brest/2757/2018	2018-12-20	1345648	HA	H3N2
A/Brest/2751/2018	2018-12-19	1345640	HA	H3N2
A/Paris/2742/2018	2018-12-27	1345632	HA	H3N2
A/Bourgogne/2740/2018	2018-12-28	1345624	HA	H3N2
A/Paris/2730/2018	2018-12-27	1345608	HA	H3N2
A/Paris/2727/2018	2018-12-27	1345600	HA	H3N2
A/Nord_Pas_de_Calais/2726/2018	2018-12-26	1345592	HA	H3N2
A/Paris/2698/2018	2018-12-26	1345560	HA	H3N2
A/Bourgogne/2687/2018	2018-12-25	1345537	HA	H3N2
A/Paris/2671/2018	2018-12-17	1341669	HA	H3N2
A/Paris/2661/2018	2018-12-20	1341653	HA	H3N2
A/Centre/2653/2018	2018-12-18	1341645	HA	H3N2
A/Picardie/2650/2018	2018-12-19	1341637	HA	H3N2
A/Paris/2625/2018	2018-12-17	1341613	HA	H3N2
A/Paris/2581/2018	2018-12-10	1341581	HA	H3N2
A/Paris/2572/2018	2018-12-06	1332252	HA	H3N2
A/Paris/2553/2018	2018-11-29	1332244	HA	H3N2
A/Paris/2551/2018	2018-11-22	1332236	HA	H3N2
A/Paris/2550/2018	2018-11-21	1332228	HA	H3N2
A/Paris/2544/2018	2018-12-04	1332212	HA	H3N2
A/Paris/2538/2018	2018-12-04	1332196	HA	H3N2
A/Rouen/2531/2018	2018-11-26	1332180	HA	H3N2
A/Paris/2530/2018	2018-11-28	1328613	HA	H3N2
A/Paris/2513/2018	2018-11-26	1328605	HA	H3N2
A/Pays_de_Loire/2512/2018	2018-11-28	1328597	HA	H3N2
A/Paris/2511/2018	2018-11-29	1328589	HA	H3N2
A/Lorraine/2365/2018	2018-10-22	1321551	HA	H3N2
A/Paris/2315/2018	2018-10-10	1321543	HA	H3N2
A/Paris/2686/2018	2018-12-21	1341685	HA	H3N2
A/Paris/2685/2018	2018-12-21	1341677	HA	H3N2
A/Centre/2522/2018	2018-11-28	1328645	HA	H3N2
A/Centre/2520/2018	2018-11-28	1328637	HA	H3N2
A/Centre/2518/2018	2018-11-28	1328621	HA	H3N2
A/Moscow/RII-545S/2019	2019-01-09	1352111	HA	H3N2
A/Moscow/RII-542S/2019	2019-01-08	1352103	HA	H3N2
A/Moscow/RII-541S/2019	2019-01-08	1352095	HA	H3N2
A/Moscow/RII-537S/2018	2018-12-29	1352087	HA	H3N2
A/Moscow/RII-536S/2018	2018-12-24	1352079	HA	H3N2
A/Moscow/RII-534S/2018	2018-12-20	1352071	HA	H3N2
A/Moscow/RII-533S/2018	2018-12-20	1352063	HA	H3N2
A/Moscow/RII-532S/2018	2018-12-19	1352055	HA	H3N2
A/Moscow/RII-525S/2018	2018-12-18	1352047	HA	H3N2
A/Moscow/232/2018	2018-12-24	1352039	HA	H3N2
A/Moscow/213/2018	2018-12-19	1352031	HA	H3N2
A/Moscow/210/2018	2018-12-18	1352023	HA	H3N2
A/Moscow/209/2018	2018-12-12	1352015	HA	H3N2
A/Moscow/208/2018	2018-12-07	1352007	HA	H3N2
A/Saint-Petersburg/RII-490S/2019	2019-01-11	1352143	HA	H3N2
A/Saint-Petersburg/RII-471S/2019	2019-01-15	1352135	HA	H3N2
A/Saint-Petersburg/RII-454S/2019	2019-01-15	1352127	HA	H3N2
A/Saint-Petersburg/RII-324S/2019	2019-01-03	1352119	HA	H3N2
A/Khabarovsk/48/2018	2018-12-20	1351999	HA	H3N2
A/Khabarovsk/44/2018	2018-12-04	1351991	HA	H3N2
A/Arkhangelsk/03/2019	2019-01-03	1351983	HA	H3N2
A/Arkhangelsk/02/2019	2019-01-06	1351975	HA	H3N2
A/Arkhangelsk/01/2019	2018-12-26	1351967	HA	H3N2
A/cardiff/4794/2019	2019-01-18	1359263	HA	H3N2
A/Cardiff/4702/2019	2019-01-18	1359255	HA	H3N2
A/Surgut/51/2018	2018-12-14	1359723	HA	H3N2
A/Khanti-Mansiysk/4/2018	2018-11-23	1359222	HA	H3N2
A/Irkutsk/9356/2018	2018-12-05	1359213	HA	H3N2
A/Belgorod/4/2018	2018-12-18	1359189	HA	H3N2
A/Tuymen/6/2018	2018-12-17	1359173	HA	H3N2
A/Surgut/51/2018	2018-12-14	1355513	HA	H3N2
A/Kyiv/477/2018	2018-12-12	1372572	HA	H3N2
A/Kyiv/477/2018	2018-12-12	1372564	HA	H3N2
A/Kharkiv/447/2018	2018-11-22	1372508	HA	H3N2
A/Kyiv/471/2018	2018-12-07	1372492	HA	H3N2
A/Kyiv/471/2018	2018-12-07	1372460	HA	H3N2
A/Kyiv/466/2018	2018-11-27	1372452	HA	H3N2
A/Kharkiv/438/2018	2018-11-27	1372436	HA	H3N2
A/Kharkiv/448/2018	2018-11-19	1372292	HA	H3N2
A/Kyiv/466/2018	2018-11-27	1372277	HA	H3N2
A/Kharkiv/438/2018	2018-11-27	1372222	HA	H3N2
A/Kyiv/473/2018	2018-11-30	1363082	HA	H3N2
A/Khmelnytskyi/548/2018	2018-12-17	1363057	HA	H3N2
A/Kharkiv/447/2018	2018-11-22	1363037	HA	H3N2
A/Kharkiv/448/2018	2018-11-19	1363017	HA	H3N2
A/Kyiv/527/2018	2018-12-21	1362480	HA	H3N2
A/Kyiv/485/2018	2018-12-08	1362471	HA	H3N2
A/Kyiv/539/2018	2018-12-22	1362469	HA	H3N2
A/Kyiv/537/2018	2018-12-23	1362461	HA	H3N2
A/Kyiv/531/2018	2018-12-26	1362453	HA	H3N2
A/Kyiv/529/2018	2018-12-27	1362445	HA	H3N2
A/Kyiv/524/2018	2018-12-23	1362437	HA	H3N2
A/Kyiv/540/2018	2018-12-23	1362429	HA	H3N2
A/Moscow/212/2018	2018-12-19	1372191	HA	H3N2
A/Bulgaria/1534/2018	2018-12-28	1357040	HA	H3N2
A/Bulgaria/1452/2018	2018-12-11	1357025	HA	H3N2
A/Bulgaria/1376/2018	2018-12-03	1357017	HA	H3N2
A/Bulgaria/1347/2018	2018-12-01	1357009	HA	H3N2
A/Eskilstuna/7/2018	2018-12-20	1365144	HA	H3N2
A/Sweden/15/2019	2019-01-23	1365433	HA	H3N2
A/Sweden/12/2019	2019-01-14	1365388	HA	H3N2
A/Ystad/3/2018	2018-12-09	1365380	HA	H3N2
A/Ystad/2/2018	2018-12-04	1365372	HA	H3N2
A/England/3/2019	2019-01-07	1356088	HA	H3N2
A/Lorraine/1049/2019	2019-02-11	1374841	HA	H3N2
A/Paris/1045/2019	2019-02-12	1374833	HA	H3N2
A/Centre/1025/2019	2019-01-30	1374825	HA	H3N2
A/Centre/1023/2019	2019-02-04	1374817	HA	H3N2
A/Franche_Comte/1009/2019	2019-02-11	1374809	HA	H3N2
A/Paris/1004/2019	2019-02-11	1374801	HA	H3N2
A/Paris/996/2019	2019-02-11	1374788	HA	H3N2
A/Bretagne/988/2019	2019-02-11	1374772	HA	H3N2
A/Alsace/987/2019	2019-02-11	1374755	HA	H3N2
A/Nord_Pas_de_Calais/977/2019	2019-02-09	1374738	HA	H3N2
A/Nord_Pas_de_Calais/973/2019	2019-02-11	1374717	HA	H3N2
A/Lorraine/951/2019	2019-02-11	1374700	HA	H3N2
A/Lorraine/950/2019	2019-02-11	1374683	HA	H3N2
A/Paris/901/2019	2019-02-08	1374635	HA	H3N2
A/Dijon/840/2019	2019-01-30	1374618	HA	H3N2
A/Dijon/838/2019	2019-01-30	1374601	HA	H3N2
A/Centre/804/2019	2019-02-04	1374584	HA	H3N2
A/Nord_Pas_de_Calais/797/2019	2019-02-05	1374568	HA	H3N2
A/Paris/735/2019	2019-02-04	1374553	HA	H3N2
A/Picardie/691/2019	2019-01-30	1374536	HA	H3N2
A/Bourgogne/686/2019	2019-01-29	1374522	HA	H3N2
A/Centre/636/2019	2019-01-29	1374505	HA	H3N2
A/Pays_de_Loire/619/2019	2019-01-28	1374490	HA	H3N2
A/Pays_de_Loire/617/2019	2019-01-25	1374473	HA	H3N2
A/Nord_Pas_de_Calais/939/2019	2019-02-06	1367322	HA	H3N2
A/Lorraine/930/2019	2019-02-06	1367314	HA	H3N2
A/Picardie/927/2019	2019-02-04	1367306	HA	H3N2
A/Centre/922/2019	2019-02-07	1367274	HA	H3N2
A/Paris/917/2019	2019-02-07	1367266	HA	H3N2
A/Champagne_Ardenne/916/2019	2019-02-04	1367258	HA	H3N2
A/Haute_Normandie/881/2019	2019-01-06	1367235	HA	H3N2
A/Centre/875/2019	2019-02-06	1367227	HA	H3N2
A/Picardie/864/2019	2019-02-05	1367211	HA	H3N2
A/Nord_Pas_de_Calais/861/2019	2019-02-05	1367203	HA	H3N2
A/Nord_Pas_de_Calais/827/2019	2019-02-04	1367180	HA	H3N2
A/Haute_Normandie/825/2019	2019-02-04	1367172	HA	H3N2
A/Centre/820/2019	2019-02-06	1367164	HA	H3N2
A/Lorraine/807/2019	2019-02-04	1367156	HA	H3N2
A/Bretagne/791/2019	2019-01-28	1367148	HA	H3N2
A/Picardie/712/2019	2019-01-24	1367117	HA	H3N2
A/Paris/641/2019	2019-01-28	1360338	HA	H3N2
A/Basse_Normandie/640/2019	2019-01-28	1360330	HA	H3N2
A/Paris/627/2019	2019-01-30	1360314	HA	H3N2
A/Basse_Normandie/626/2019	2019-01-28	1360306	HA	H3N2
A/Alsace/608/2019	2019-01-27	1360298	HA	H3N2
A/Nord_Pas_de_Calais/594/2019	2019-01-26	1360274	HA	H3N2
A/Paris/591/2019	2019-01-28	1360266	HA	H3N2
A/Pays_de_Loire/585/2019	2019-01-28	1360258	HA	H3N2
A/Bourgogne/583/2019	2019-01-29	1360250	HA	H3N2
A/Franche_Comte/566/2019	2019-01-28	1360234	HA	H3N2
A/Nord_Pas_de_Calais/564/2019	2019-01-29	1360226	HA	H3N2
A/Lorraine/555/2019	2019-01-28	1360218	HA	H3N2
A/Paris/523/2019	2019-01-27	1360210	HA	H3N2
A/Paris/507/2019	2019-01-28	1360186	HA	H3N2
A/Centre/206/2019	2019-01-16	1360146	HA	H3N2
A/Nord_Pas_de_Calais/2795/2018	2018-12-31	1360138	HA	H3N2
A/Dijon/2788/2018	2018-12-25	1360130	HA	H3N2
A/Dijon/2784/2018	2019-01-03	1360122	HA	H3N2
A/Centre/478/2019	2019-01-26	1355896	HA	H3N2
A/Centre/477/2019	2019-01-25	1355888	HA	H3N2
A/Centre/476/2019	2019-01-26	1355880	HA	H3N2
A/Centre/474/2019	2019-01-25	1355864	HA	H3N2
A/Basse_Normandie/468/2019	2019-01-18	1355856	HA	H3N2
A/Bourgogne/459/2019	2019-01-23	1355840	HA	H3N2
A/Paris/452/2019	2019-01-21	1355832	HA	H3N2
A/Lorraine/447/2019	2019-01-24	1355824	HA	H3N2
A/Paris/443/2019	2019-01-19	1355816	HA	H3N2
A/Franche_Comte/438/2019	2019-01-21	1355800	HA	H3N2
A/Dijon/431/2019	2019-01-20	1355792	HA	H3N2
A/Picardie/419/2019	2019-01-22	1355776	HA	H3N2
A/Paris/414/2019	2019-01-21	1355760	HA	H3N2
A/Lorraine/410/2019	2019-01-21	1355752	HA	H3N2
A/Paris/393/2019	2019-01-23	1355744	HA	H3N2
A/Paris/392/2019	2019-01-23	1355736	HA	H3N2
A/Nord_Pas_de_Calais/371/2019	2019-01-18	1355697	HA	H3N2
A/Haute_Normandie/337/2019	2019-01-21	1355689	HA	H3N2
A/Pays_de_Loire/325/2019	2019-01-15	1355681	HA	H3N2
A/Saint-Petersburg/RII-584S/2019	2019-01-16	1352191	HA	H3N2
A/Saint-Petersburg/RII-577S/2019	2019-01-16	1352183	HA	H3N2
A/Saint-Petersburg/RII-563S/2019	2019-01-15	1352175	HA	H3N2
A/Saint-Petersburg/RII-557S/2019	2019-01-14	1352167	HA	H3N2
A/Saint-Petersburg/RII-499S/2019	2019-01-13	1352159	HA	H3N2
A/Saint-Petersburg/RII-492S/2019	2019-01-13	1352151	HA	H3N2
A/Ulan-Ude/RII-1116S/2019	2019-01-14	1353425	HA	H3N2
A/Ulan-Ude/RII-1114S/2019	2019-01-14	1353424	HA	H3N2
A/Luxembourg/19005212/2019	2019-01-29	1390005	HA	H3N2
A/Luxembourg/19005195/2019	2019-01-29	1389997	HA	H3N2
A/Luxembourg/19004602/2019	2019-01-25	1389989	HA	H3N2
A/Luxembourg/19004268/2019	2019-01-23	1389981	HA	H3N2
A/Luxembourg/19003739/2019	2019-01-22	1389971	HA	H3N2
A/Luxembourg/18062115/2018	2018-12-04	1389963	HA	H3N2
A/Luxembourg/19007251/2019	2019-02-04	1384589	HA	H3N2
A/Luxembourg/19006889/2019	2019-02-06	1384588	HA	H3N2
A/Luxembourg/19008327/2019	2019-02-12	1384587	HA	H3N2
A/Luxembourg/19008326/2019	2019-02-12	1384586	HA	H3N2
A/Luxembourg/19008307/2019	2019-02-12	1384585	HA	H3N2
A/Luxembourg/19008039/2019	2019-02-11	1384584	HA	H3N2
A/Luxembourg/19008025/2019	2019-02-11	1384583	HA	H3N2
A/Luxembourg/19008024/2019	2019-02-10	1384582	HA	H3N2
A/Luxembourg/19008022/2019	2019-02-10	1384581	HA	H3N2
A/Luxembourg/19008019/2019	2019-02-12	1384579	HA	H3N2
A/Luxembourg/19008013/2019	2019-02-09	1384578	HA	H3N2
A/Luxembourg/19007685/2019	2019-02-07	1384577	HA	H3N2
A/Luxembourg/19007679/2019	2019-02-06	1384576	HA	H3N2
A/Luxembourg/19007245/2019	2019-02-05	1384575	HA	H3N2
A/Luxembourg/19006908/2019	2019-02-04	1384574	HA	H3N2
A/Luxembourg/19006872/2019	2019-02-02	1384573	HA	H3N2
A/Luxembourg/19006628/2019	2019-03-02	1384572	HA	H3N2
A/Luxembourg/19006522/2019	2019-01-02	1384571	HA	H3N2
A/Luxembourg/19006190/2019	2019-01-31	1384570	HA	H3N2
A/Luxembourg/19005983/2019	2019-01-31	1384569	HA	H3N2
A/Luxembourg/19005848/2019	2019-01-31	1384568	HA	H3N2
A/Luxembourg/19005742/2019	2019-01-29	1384567	HA	H3N2
A/Luxembourg/19005741/2019	2019-01-28	1384566	HA	H3N2
A/Luxembourg/19005732/2019	2019-01-29	1384565	HA	H3N2
A/Luxembourg/19005213/2019	2019-01-28	1384564	HA	H3N2
A/Luxembourg/19005137/2019	2019-01-25	1384563	HA	H3N2
A/Luxembourg/19004791/2019	2019-01-23	1384562	HA	H3N2
A/Luxembourg/19004056/2019	2019-01-22	1384561	HA	H3N2
A/Luxembourg/19004048/2019	2019-01-18	1384560	HA	H3N2
A/Luxembourg/19004046/2019	2019-01-22	1384559	HA	H3N2
A/Luxembourg/19004045/2019	2019-01-21	1384558	HA	H3N2
A/Luxembourg/19003743/2019	2019-01-21	1384557	HA	H3N2
A/Luxembourg/19003736/2019	2019-01-21	1384556	HA	H3N2
A/Luxembourg/18065046/2018	2018-12-15	1384273	HA	H3N2
A/Luxembourg/18064751/2018	2018-12-13	1384271	HA	H3N2
A/Luxembourg/18065564/2018	2018-12-18	1384270	HA	H3N2
A/Luxembourg/18061393/2018	2018-11-29	1383432	HA	H3N2
A/Alicante/19_0684_20181203	2018-12-03	1384262	HA	H3N2
A/Valencia/07_1243_20190114	2019-01-14	1384248	HA	H3N2
A/Valencia/07_1147_20190107	2019-01-07	1384238	HA	H3N2
A/Castellon/02_1187_20190117	2019-01-17	1384223	HA	H3N2
A/Castellon/02_1020_20190104	2019-01-04	1384213	HA	H3N2
A/Swansea/7185/2019	2019-01-22	1388828	HA	H3N2
A/Holywell/1856/2019	2019-01-28	1388812	HA	H3N2
A/Kyiv/492/2018	2018-12-13	1387240	HA	H3N2
A/Khmelnytskyi/549/2018	2018-12-17	1387166	HA	H3N2
A/Kyiv/482/2018	2018-12-12	1387060	HA	H3N2
A/Kyiv/514/2018	2018-12-18	1386816	HA	H3N2
A/Kyiv/496/2018	2018-12-13	1386477	HA	H3N2
A/Kyiv/500/2018	2018-12-14	1386469	HA	H3N2
A/Kyiv/489/2018	2018-12-11	1386461	HA	H3N2
A/Kyiv/473/2018	2018-11-30	1386456	HA	H3N2
A/Kyiv/485/2018	2018-12-08	1386448	HA	H3N2
A/Khmelnytskyi/552/2018	2018-12-17	1386395	HA	H3N2
A/Khmelnytskyi/551/2018	2018-12-17	1386387	HA	H3N2
A/Khmelnytskyi/550/2018	2018-12-17	1386379	HA	H3N2
A/Kyiv/505/2018	2018-12-18	1386372	HA	H3N2
A/Kyiv/508/2018	2018-12-16	1386349	HA	H3N2
A/Kyiv/500/2018	2018-12-14	1386334	HA	H3N2
A/Kyiv/496/2018	2018-12-13	1386317	HA	H3N2
A/Kyiv/484/2018	2018-12-08	1386287	HA	H3N2
A/Kyiv/488/2018	2018-12-10	1386279	HA	H3N2
A/Kyiv/489/2018	2018-12-11	1386271	HA	H3N2
A/Kyiv/492/2018	2018-12-13	1385844	HA	H3N2
A/Kyiv/508/2018	2018-12-16	1385740	HA	H3N2
A/Kyiv/522/2018	2018-12-20	1382310	HA	H3N2
A/Kyiv/514/2018	2018-12-18	1382302	HA	H3N2
A/Moscow/238/2018	2018-12-27	1386926	HA	H3N2
A/Moscow/234/2018	2018-12-25	1386918	HA	H3N2
A/Tomsk/242/2018	2018-12-04	1386125	HA	H3N2
A/Moscow/238/2018	2018-12-27	1386110	HA	H3N2
A/Moscow/240/2018	2018-12-25	1386103	HA	H3N2
A/Moscow/234/2018	2018-12-25	1386096	HA	H3N2
A/Tomsk/242/2018	2018-12-04	1385988	HA	H3N2
A/Moscow/236/2018	2018-12-26	1385980	HA	H3N2
A/Moscow/240/2018	2018-12-25	1385973	HA	H3N2
A/Moscow/230/2018	2018-12-23	1385965	HA	H3N2
A/Bulgaria/1534/2018	2018-12-28	1386309	HA	H3N2
A/Bulgaria/1347/2018	2018-12-01	1386303	HA	H3N2
A/Eskilstuna/6/2019	2019-02-13	1377556	HA	H3N2
A/Eskilstuna/5/2019	2019-02-07	1377548	HA	H3N2
A/Sweden/24/2019	2019-02-12	1377539	HA	H3N2
A/Skovde/1/2019	2019-02-11	1377528	HA	H3N2
A/Uppsala/1/2019	2019-01-31	1377520	HA	H3N2
A/Eskilstuna/4/2019	2019-01-31	1377512	HA	H3N2
A/Eskilstuna/3/2019	2019-01-30	1377504	HA	H3N2
A/Trollhattan/1/2019	2019-01-29	1377496	HA	H3N2
A/Umea/1/2018	2018-12-17	1377488	HA	H3N2
A/Eskilstuna/2/2019	2019-01-21	1377480	HA	H3N2
A/Eskilstuna/1/2019	2019-01-21	1377472	HA	H3N2
A/England/77/2019	2019-01-02	1377157	HA	H3N2
A/England/76/2019	2019-01-03	1377149	HA	H3N2
A/England/771/2018	2018-12-31	1377141	HA	H3N2
A/England/75/2019	2019-01-02	1377133	HA	H3N2
A/England/770/2018	2018-12-14	1377125	HA	H3N2
A/England/768/2018	2018-12-17	1377116	HA	H3N2
A/England/767/2018	2018-12-12	1377108	HA	H3N2
A/England/766/2018	2018-11-28	1377100	HA	H3N2
A/England/764/2018	2018-11-16	1377092	HA	H3N2
A/England/763/2018	2018-11-07	1377084	HA	H3N2
A/England/762/2018	2018-11-03	1377076	HA	H3N2
A/England/761/2018	2018-10-25	1377068	HA	H3N2
A/Alsace/1473/2019	2019-02-12	1388811	HA	H3N2
A/Franche_Comte/1384/2019	2019-02-18	1388803	HA	H3N2
A/Picardie/1378/2019	2019-02-19	1388795	HA	H3N2
A/Picardie/1371/2019	2019-02-26	1388787	HA	H3N2
A/Dijon/1352/2019	2019-02-24	1388779	HA	H3N2
A/Alsace/1329/2019	2019-02-22	1388771	HA	H3N2
A/Picardie/1324/2019	2019-02-21	1388763	HA	H3N2
A/Pays_de_Loire/1305/2019	2019-02-10	1388747	HA	H3N2
A/Haute_Normandie/1258/2019	2019-02-19	1388739	HA	H3N2
A/Paris/1256/2019	2019-02-19	1388731	HA	H3N2
A/Lorraine/1237/2019	2019-02-20	1388715	HA	H3N2
A/Bretagne/1210/2019	2019-02-19	1388692	HA	H3N2
A/Paris/1176/2019	2019-02-18	1388684	HA	H3N2
A/Brest/2630/2018	2018-12-11	1384872	HA	H3N2
A/Pays_de_Loire/1418/2019	2019-02-26	1383606	HA	H3N2
A/Basse_Normandie/1403/2019	2019-02-25	1383598	HA	H3N2
A/Franche_Comte/1391/2019	2019-02-22	1383590	HA	H3N2
A/Franche_Comte/1389/2019	2019-02-14	1383582	HA	H3N2
A/Franche_Comte/1387/2019	2019-02-15	1383574	HA	H3N2
A/Dijon/1355/2019	2019-02-16	1383566	HA	H3N2
A/Paris/1340/2019	2019-02-22	1383550	HA	H3N2
A/Alsace/1338/2019	2019-02-25	1383542	HA	H3N2
A/Nord_Pas_de_Calais/1328/2019	2019-02-16	1383534	HA	H3N2
A/Centre/1316/2019	2019-02-20	1383526	HA	H3N2
A/Pays_de_Loire/1315/2019	2019-02-19	1383518	HA	H3N2
A/Bretagne/1296/2019	2019-02-21	1383510	HA	H3N2
A/Pays_de_Loire/1272/2019	2019-01-31	1383494	HA	H3N2
A/Pays_de_Loire/1268/2019	2019-02-01	1383486	HA	H3N2
A/Picardie/1264/2019	2019-02-14	1383478	HA	H3N2
A/Alsace/1219/2019	2019-02-18	1383470	HA	H3N2
A/Alsace/1212/2019	2019-02-18	1383462	HA	H3N2
A/Paris/1189/2019	2019-02-14	1383454	HA	H3N2
A/Nord_Pas_de_Calais/1085/2019	2019-02-14	1375267	HA	H3N2
A/Bourgogne/1248/2019	2019-02-18	1374961	HA	H3N2
A/Paris/1226/2019	2019-02-18	1374953	HA	H3N2
A/Bretagne/1222/2019	2019-02-18	1374945	HA	H3N2
A/Nord_Pas_de_Calais/1183/2019	2019-02-14	1374937	HA	H3N2
A/Paris/1175/2019	2019-02-18	1374929	HA	H3N2
A/Basse_Normandie/1162/2019	2019-02-12	1374921	HA	H3N2
A/Paris/1148/2019	2019-02-13	1374913	HA	H3N2
A/Franche_Comte/1144/2019	2019-02-12	1374905	HA	H3N2
A/Pays_de_Loire/1129/2019	2019-02-12	1374897	HA	H3N2
A/Bourgogne/1094/2019	2019-02-13	1374889	HA	H3N2
A/Centre/1090/2019	2019-02-11	1374881	HA	H3N2
A/Alsace/1087/2019	2019-02-12	1374873	HA	H3N2
A/Nord_Pas_de_Calais/1058/2019	2019-02-11	1374865	HA	H3N2
A/Centre/1055/2019	2019-02-11	1374857	HA	H3N2
A/Basse_Normandie/1051/2019	2019-02-11	1374849	HA	H3N2
A/Saint-Petersburg/RII-2450S/2019	2019-02-18	1383426	HA	H3N2
A/Saint-Petersburg/RII-2448S/2019	2019-02-18	1383425	HA	H3N2
A/Saint-Petersburg/RII-2370S/2019	2019-02-15	1383424	HA	H3N2
A/Luxembourg/19006877/2019	2019-02-06	1398923	HA	H3N2
A/Luxembourg/19008311/2019	2019-02-13	1390134	HA	H3N2
A/Luxembourg/19008310/2019	2019-02-13	1390126	HA	H3N2
A/Luxembourg/19008306/2019	2019-02-13	1390118	HA	H3N2
A/Luxembourg/19008258/2019	2019-02-12	1390110	HA	H3N2
A/Luxembourg/19008030/2019	2019-02-12	1390102	HA	H3N2
A/Luxembourg/19008028/2019	2019-02-12	1390094	HA	H3N2
A/Luxembourg/19008027/2019	2019-02-12	1390086	HA	H3N2
A/Luxembourg/19007413/2019	2019-02-07	1390078	HA	H3N2
A/Luxembourg/19006890/2019	2019-02-06	1390070	HA	H3N2
A/Luxembourg/19006878/2019	2019-02-06	1390062	HA	H3N2
A/Luxembourg/19006613/2019	2019-02-05	1390053	HA	H3N2
A/Luxembourg/19005985/2019	2019-02-01	1390045	HA	H3N2
A/Luxembourg/19005975/2019	2019-02-01	1390037	HA	H3N2
A/Luxembourg/19005974/2019	2019-02-01	1390029	HA	H3N2
A/Luxembourg/19005723/2019	2019-01-31	1390021	HA	H3N2
A/Luxembourg/19005431/2019	2019-01-29	1390013	HA	H3N2
A/CefnYBedd/6305/2019	2019-03-22	1414808	HA	H3N2
A/Llangollen/4638/2019	2019-03-22	1414795	HA	H3N2
A/Wrexham/5406/2019	2019-03-14	1414785	HA	H3N2
A/Cardiff/9485/2019	2019-03-06	1414629	HA	H3N2
A/Cardiff/9333/2019	2019-03-01	1414619	HA	H3N2
A/Maerdy/5598/2019	2019-03-14	1414603	HA	H3N2
A/Saundersfoot/6187/2019	2019-03-19	1414547	HA	H3N2
A/BurryPort/1888/2019	2019-03-14	1414484	HA	H3N2
A/Blaenau_Ffestiniog/0339/2019	2019-02-11	1414315	HA	H3N2
A/Llandudno/1508/2018	2019-02-10	1414307	HA	H3N2
A/Buckley/0760/2019	2019-02-07	1414294	HA	H3N2
A/Aberdare/0632/2019	2019-02-13	1414286	HA	H3N2
A/Aberdare/0588/2019	2019-02-11	1414271	HA	H3N2
A/Cardiff/0428/2019	2019-02-08	1414262	HA	H3N2
A/Kyiv/482/2018	2018-12-12	1398155	HA	H3N2
A/Kyiv/484/2018	2018-12-08	1398141	HA	H3N2
A/Kyiv/488/2018	2018-12-10	1398067	HA	H3N2
A/Moscow/220/2018	2018-12-20	1407905	HA	H3N2
A/Moscow/212/2018	2018-12-19	1407640	HA	H3N2
A/Moscow/230/2018	2018-12-23	1407430	HA	H3N2
A/Galve/4/2019	2019-03-06	1394878	HA	H3N2
A/Boras/3/2019	2019-03-08	1394870	HA	H3N2
A/Stockholm/9/2019	2019-03-07	1394862	HA	H3N2
A/Linkoping/7/2019	2019-03-05	1394846	HA	H3N2
A/Stockholm/7/2019	2019-02-24	1394830	HA	H3N2
A/Helsingborg/1/2019	2019-02-19	1394806	HA	H3N2
A/Malmoe/1/2019	2019-02-18	1394798	HA	H3N2
A/Uppsala/4/2019	2019-02-26	1394774	HA	H3N2
A/Sweden/29/2019	2019-02-19	1394760	HA	H3N2
A/Linkoping/6/2019	2019-02-19	1394728	HA	H3N2
A/Paris/1616/2019	2019-03-07	1398671	HA	H3N2
A/Rouen/1568/2019	2019-01-24	1398663	HA	H3N2
A/Paris/1558/2019	2019-03-04	1398655	HA	H3N2
A/Pays_de_Loire/1554/2019	2019-03-07	1398647	HA	H3N2
A/Paris/1551/2019	2019-03-07	1398639	HA	H3N2
A/Bretagne/1531/2019	2019-03-02	1398600	HA	H3N2
A/Alsace/1526/2019	2019-01-29	1398592	HA	H3N2
A/Alsace/1525/2019	2019-02-07	1398584	HA	H3N2
A/Pays_de_Loire/1518/2019	2019-02-17	1398560	HA	H3N2
A/Centre/1487/2019	2019-02-12	1398552	HA	H3N2
A/Centre/1480/2019	2019-02-09	1398536	HA	H3N2
A/Centre/1477/2019	2019-02-17	1398528	HA	H3N2
A/Centre/1475/2019	2019-02-11	1398520	HA	H3N2
A/Saint-Petersburg/RII-2126S/2019	2019-02-11	1414743	HA	H3N2
A/Saint-Petersburg/RII-3007S/2019	2019-03-04	1414578	HA	H3N2
A/SosnovyiBor/RII-1864S/2019	2019-02-07	1414419	HA	H3N2
A/Saint-Petersburg/RII-1271S/2019	2019-01-28	1414396	HA	H3N2
A/Saint-Petersburg/RII-2788S/2019	2019-02-27	1414237	HA	H3N2
A/Kirovsk/RII-1500S/2019	2019-02-04	1414095	HA	H3N2
A/Noyabrsk/RII-2490S/2019	2019-02-11	1414141	HA	H3N2
A/Noyabrsk/RII-2489S/2019	2019-02-09	1414133	HA	H3N2
A/Noyabrsk/RII-2488S/2019	2019-02-11	1414125	HA	H3N2
A/Vologda/RII-3086S/2019	2019-02-22	1414669	HA	H3N2
A/Vologda/RII-3059S/2019	2019-02-11	1414653	HA	H3N2
A/Shuberskoye/RII-2201S/2019	2019-02-03	1414103	HA	H3N2
A/Izhevsk/RII-2539S/2019	2019-02-12	1414173	HA	H3N2
A/Izhevsk/RII-2534S/2019	2019-02-09	1414165	HA	H3N2
A/Izhevsk/RII-2532S/2019	2019-02-09	1414157	HA	H3N2
A/Stavropol/RII-3378S/2019	2019-02-07	1414685	HA	H3N2
A/Stavropol/RII-3376S/2019	2019-02-09	1414677	HA	H3N2
A/Irkutsk/RII-2771S/2019	2019-02-16	1414221	HA	H3N2
A/Pskov/RII-3521S/2019	2019-03-05	1414735	HA	H3N2
A/Samara/RII-3184S/2019	2019-03-01	1414602	HA	H3N2
A/Ufa/RII-3113S/2019	2019-02-03	1414594	HA	H3N2
A/Makhachkala/RII-2583S/2019	2019-02-14	1414181	HA	H3N2
A/Verkh-Chebula/RII-2987S/2019	2019-02-07	1414586	HA	H3N2
A/Anzhero-Sudzhensk/RII-2997S/2019	2019-01-30	1414570	HA	H3N2
A/Kemerovo/RII-2983S/2019	2019-02-08	1414562	HA	H3N2
A/Krasnoyarsk/RII-813S/2019	2019-01-10	1414373	HA	H3N2
A/Naryan-Mar/RII-1000S/2019	2019-01-21	1414079	HA	H3N2
A/Yakutsk/RII-1079S/2019	2019-01-15	1414381	HA	H3N2
A/Groznyi/RII-2749S/2019	2019-02-18	1414205	HA	H3N2
A/Groznyi/RII-2741S/2019	2019-01-23	1414197	HA	H3N2
A/Buckley/0398/2019	2019-03-24	1414902	HA	H3N2
A/Wrexham/6341/2019	2019-03-23	1414894	HA	H3N2
A/Kaluga/15015/2019	2019-01-16	1420463	HA	H3N2
A/Ulyanovsk/225/2019	2019-03-05	1420365	HA	H3N2
A/NovyUrengoy/127/2019	2019-01-21	1420379	HA	H3N2
A/YANAO/6/2019	2019-02-27	1420368	HA	H3N2
A/Stavropol/39/2018	2018-12-27	1420454	HA	H3N2
A/Vyazemsk/2204/2018	2018-12-04	1420464	HA	H3N2
A/Irkutsk/228/2019	2019-01-22	1420374	HA	H3N2
A/Irkutsk/1295/2019	2019-03-08	1420370	HA	H3N2
A/Buryatia/3/2019	2019-02-05	1420455	HA	H3N2
A/Kemerovo/128/2019	2019-01-31	1420468	HA	H3N2
A/Kemerovo/42/2019	2019-01-15	1420467	HA	H3N2
A/Kemerovo/33/2019	2019-01-21	1420460	HA	H3N2
A/Kemerovo/15/2019	2019-01-14	1420459	HA	H3N2
A/Kemerovo/191/2019	2019-02-04	1420354	HA	H3N2
A/Vladimir/180/2019	2019-02-16	1420367	HA	H3N2
A/Tyva/1/2019	2019-01-09	1420458	HA	H3N2
A/Tyva/116/2019	2019-02-11	1420380	HA	H3N2
A/Komi/106/2019	2019-01-03	1420453	HA	H3N2
A/Omsk/3296/3018	2018-12-20	1420457	HA	H3N2
A/Astrakhan/1/2019	2019-02-08	1420381	HA	H3N2
A/Novosibirsk/3/2019	2019-01-09	1420456	HA	H3N2
A/Tomsk/19592/2018	2018-12-04	1420465	HA	H3N2
A/Tomsk/20604/2018	2018-12-27	1420359	HA	H3N2
A/Tomsk/1924/2019	2019-02-08	1420356	HA	H3N2
A/Saint-Petersburg/307/2019	2019-01-23	1420382	HA	H3N2
A/Saint-Petersburg/437/2019	2019-02-06	1420378	HA	H3N2
A/Saint-Petersburg/311/2019	2019-01-23	1420348	HA	H3N2
A/Belgorod/6/2018	2018-12-12	1420466	HA	H3N2
A/Paris/1713/2019	2019-02-01	1421659	HA	H3N2
A/Paris/1712/2019	2019-02-10	1421643	HA	H3N2
A/Paris/1697/2019	2019-02-25	1421604	HA	H3N2
A/Champagne_Ardenne/1664/2019	2019-03-11	1421575	HA	H3N2
A/Alsace/1660/2019	2019-03-12	1421556	HA	H3N2
A/Franche_Comte/1653/2019	2019-03-11	1421527	HA	H3N2
A/Paris/1648/2019	2019-03-12	1421478	HA	H3N2
A/Lorraine/1632/2019	2019-03-11	1421450	HA	H3N2
A/Lorraine/1631/2019	2019-03-11	1421436	HA	H3N2
A/Lorraine/1630/2019	2019-03-11	1421423	HA	H3N2
A/Lorraine/1629/2019	2019-03-11	1421410	HA	H3N2
A/Bretagne/1627/2019	2019-03-12	1421394	HA	H3N2
A/Champagne_Ardenne/1617/2019	2019-03-12	1421379	HA	H3N2
A/Franche_Comte/1613/2019	2019-03-05	1421359	HA	H3N2
A/Paris/1393/2019	2019-02-26	1421325	HA	H3N2
A/Paris/1672/2019	2019-03-15	1415105	HA	H3N2
A/Paris/1603/2019	2019-03-11	1415097	HA	H3N2
A/Alsace/1602/2019	2019-03-11	1415089	HA	H3N2
A/Lorraine/1577/2019	2019-03-11	1415073	HA	H3N2
A/Pays_de_Loire/1557/2019	2019-03-05	1415050	HA	H3N2
A/Bretagne/1553/2019	2019-03-05	1415042	HA	H3N2
A/Bretagne/1543/2019	2019-03-04	1415034	HA	H3N2
A/Pays_de_Loire/1540/2019	2019-03-02	1415026	HA	H3N2
A/Pays_de_Loire/1507/2019	2019-02-25	1415018	HA	H3N2
A/Pays_de_Loire/1499/2019	2019-03-01	1415010	HA	H3N2
A/Basse_Normandie/1492/2019	2019-03-01	1415002	HA	H3N2
A/Bourgogne/1469/2019	2019-02-27	1414994	HA	H3N2
A/Nord_Pas_de_Calais/1466/2019	2019-02-28	1414986	HA	H3N2
A/Centre/1451/2019	2019-02-28	1414978	HA	H3N2
A/Picardie/1420/2019	2019-02-27	1414946	HA	H3N2
A/Paris/1397/2019	2019-02-26	1414938	HA	H3N2
A/Moscow/12/2019	2019-02-04	1420105	HA	H3N2
A/Kaliningrad/56/2019	2019-02-14	1420129	HA	H3N2
A/Kaliningrad/57/2019	2019-02-19	1420068	HA	H3N2
A/Kaliningrad/17/2019	2019-01-22	1414872	HA	H3N2
A/Petrozavodsk/RII-3430S/2019	2019-02-18	1414821	HA	H3N2
A/Arkhangelsk/27/2019	2019-02-08	1420028	HA	H3N2
A/Arkhangelsk/18/2019	2019-02-04	1420020	HA	H3N2
A/Arkhangelsk/17/2019	2019-02-02	1414880	HA	H3N2
A/Novosibirsk/08/2019	2019-01-12	1420172	HA	H3N2
A/Novosibirsk/50/2019	2019-02-02	1420137	HA	H3N2
A/Novosibirsk/10/2019	2019-01-13	1420113	HA	H3N2

## Sheet: Sheet2
StrainName	Time	Accession	Segment	Subtype
A/Penarth/6242/2018	2018-11-03	1319732	HA	H1N1
A/Denbigh/6913/2019	2019-01-02	1338481	HA	H1N1
A/Prestatyn/3111/2018	2018-12-28	1338465	HA	H1N1
A/Cardiff/5637/2018	2018-12-30	1338457	HA	H1N1
A/Cardiff/5384/2018	2018-12-20	1338449	HA	H1N1
A/Wrexham/6753/2018	2018-12-27	1338380	HA	H1N1
A/MerthyrTydfil/5503/2018	2018-12-26	1337348	HA	H1N1
A/Cardiff/5481/2018	2018-12-25	1336531	HA	H1N1
A/Caerphilly/4239/2018	2018-12-20	1336358	HA	H1N1
A/Rhyl/9959/2018	2018-12-24	1336342	HA	H1N1
A/Holywell/9936/2018	2018-12-22	1336334	HA	H1N1
A/Cardiff/1657/2018	2018-12-29	1336326	HA	H1N1
A/Cardiff/5622/2018	2018-12-30	1336304	HA	H1N1
A/Cardiff/5552/2018	2018-12-28	1336290	HA	H1N1
A/Wrexham/5497/2018	2018-12-13	1334009	HA	H1N1
A/Wrexham/9548/2018	2018-12-12	1334001	HA	H1N1
A/MerthyrTydfil/7900/2018	2018-12-12	1333993	HA	H1N1
A/Cardiff/5224/2018	2018-12-12	1333985	HA	H1N1
A/Swansea/2948/2018	2018-12-12	1333962	HA	H1N1
A/Swansea/5220/2018	2018-12-14	1333946	HA	H1N1
A/Cwmbran/4014/2018	2018-12-13	1333930	HA	H1N1
A/Abergele/8150/2018	2018-12-07	1332069	HA	H1N1
A/Llangollen/0565/2018	2018-12-06	1332042	HA	H1N1
A/Newport/5076/2018	2018-12-06	1331984	HA	H1N1
A/Newport/6836/2018	2018-12-06	1331553	HA	H1N1
A/Crumlin/6833/2018	2018-12-05	1331545	HA	H1N1
A/Neath/2314/2018	2018-12-08	1331537	HA	H1N1
A/Treorchy/0003/2018	2018-12-08	1331376	HA	H1N1
A/Pontyclun/1660/2018	2018-12-06	1331082	HA	H1N1
A/Caerphilly/4878/2018	2018-12-06	1331073	HA	H1N1
A/PortTalbot/2125/2018	2018-12-06	1331065	HA	H1N1
A/Wrexham/2436/2018	2018-12-08	1331064	HA	H1N1
A/Wrexham/2436/2018	2018-12-08	1331056	HA	H1N1
A/Wrexham/2436/2018	2018-12-08	1331055	HA	H1N1
A/Wrexham/8684/2018	2018-12-04	1328531	HA	H1N1
A/Wrexham/0828/2018	2018-12-03	1328523	HA	H1N1
A/Wrexham/9249/2018	2018-11-28	1328515	HA	H1N1
A/Wrexham/5068/2018	2018-11-28	1328514	HA	H1N1
A/Cardiff/5013/2018	2018-12-04	1328488	HA	H1N1
A/PortTalbot/1276/2018	2018-12-03	1328467	HA	H1N1
A/Bridgend/1275/2018	2018-12-02	1328459	HA	H1N1
A/Swansea/0201/2018	2018-11-23	1326844	HA	H1N1
A/Neath/0115/2018	2018-11-23	1326836	HA	H1N1
A/Neath/0114/2018	2018-11-23	1326395	HA	H1N1
A/Neath/9887/2018	2018-10-23	1326383	HA	H1N1
A/Swansea/9504/2018	2018-11-20	1326375	HA	H1N1
A/Cardiff/4940/2018	2018-10-22	1326247	HA	H1N1
A/MilfordHaven/5108/2018	2018-11-14	1324799	HA	H1N1
A/Ammanford/9272/2018	2018-11-11	1324743	HA	H1N1
A/Cardiff/6303/2018	2018-11-06	1322823	HA	H1N1
A/Cardiff/6243/2018	2018-11-04	1321520	HA	H1N1
A/Llanelli/9736/2018	2018-11-01	1319875	HA	H1N1
A/Llanelli/9467/2018	2018-10-29	1319862	HA	H1N1
A/Cardiff/6179/2018	2018-11-01	1319840	HA	H1N1
A/Swansea/6837/2018	2018-10-31	1319824	HA	H1N1
A/Swansea/6719/2018	2018-10-30	1319747	HA	H1N1
A/Cardiff/6210/2018	2018-11-04	1319724	HA	H1N1
A/Cardiff/6205/2018	2018-11-04	1319716	HA	H1N1
A/Llanelli/0234/2018	2018-10-28	1319015	HA	H1N1
A/Llanelli/0228/2018	2018-10-28	1319007	HA	H1N1
A/Llanelli/3076/2018	2018-10-25	1318983	HA	H1N1
A/Neath/6337/2018	2018-10-28	1318957	HA	H1N1
A/Swansea/6074/2018	2018-10-26	1318949	HA	H1N1
A/Swansea/4986/2018	2018-10-24	1318940	HA	H1N1
A/Swansea/4984/2018	2018-10-25	1318932	HA	H1N1
A/Cardiff/5211/2018	2018-12-12	1333977	HA	H1N1
A/Lipetsk/2V/2018	2018-11-16	1332378	HA	H1N1
A/Lipetsk/1V/2018	2018-11-16	1332376	HA	H1N1
A/Lipetsk/5V/2018	2018-11-21	1332370	HA	H1N1
A/Chita/1V/2018	2018-11-29	1332328	HA	H1N1
A/Samara/1V/2018	2018-11-07	1332324	HA	H1N1
A/Chechnya/1V/2018	2018-12-06	1332322	HA	H1N1
A/Sweden/67/2018	2019-01-02	1338346	HA	H1N1
A/Sweden/69/2018	2018-12-27	1338379	HA	H1N1
A/Sweden/68/2018	2018-12-18	1338354	HA	H1N1
A/Sweden/66/2018	2018-12-23	1338338	HA	H1N1
A/Sweden/64/2018	2018-12-28	1338330	HA	H1N1
A/Linkoping/65/2018	2018-12-10	1337310	HA	H1N1
A/Sweden/63/2018	2018-12-10	1337258	HA	H1N1
A/Sweden/62/2018	2018-12-05	1337250	HA	H1N1
A/Sweden/61/2018	2018-12-01	1337242	HA	H1N1
A/Sweden/59/2018	2018-12-03	1337234	HA	H1N1
A/Sweden/58/2018	2018-12-03	1337226	HA	H1N1
A/Skovde/3/2018	2018-12-06	1337218	HA	H1N1
A/Uppsala/4/2018	2018-12-05	1337200	HA	H1N1
A/Uppsala/3/2018	2018-12-04	1337192	HA	H1N1
A/Eskilstuna/2/2018	2018-12-06	1337152	HA	H1N1
A/Lulea/1/2018	2018-12-04	1337144	HA	H1N1
A/Gavle/15/2018	2018-11-28	1337136	HA	H1N1
A/Linkoping/55/2018	2018-12-02	1337076	HA	H1N1
A/Linkoping/54/2018	2018-11-28	1337068	HA	H1N1
A/Sweden/56/2018	2018-11-14	1326367	HA	H1N1
A/Sweden/55/2018	2018-11-17	1326359	HA	H1N1
A/Linkoping/53/2018	2018-11-15	1326343	HA	H1N1
A/Halmstad/4/2018	2018-11-19	1326335	HA	H1N1
A/Stockholm/24/2018	2018-11-07	1326325	HA	H1N1
A/Halmstad/3/2018	2018-11-12	1326317	HA	H1N1
A/Karlstad/1/2018	2018-11-11	1326309	HA	H1N1
A/Linkoping/52/2018	2018-11-05	1326294	HA	H1N1
A/Sweden/54/2018	2018-10-31	1326286	HA	H1N1
A/Sweden/53/2018	2018-10-31	1326278	HA	H1N1
A/England/637/2018	2018-11-29	1341834	HA	H1N1
A/England/647/2018	2018-11-28	1341826	HA	H1N1
A/England/628/2018	2018-11-26	1341810	HA	H1N1
A/England/623/2018	2018-11-20	1341802	HA	H1N1
A/England/622/2018	2018-11-21	1341794	HA	H1N1
A/England/619/2018	2018-11-17	1341786	HA	H1N1
A/England/618/2018	2018-11-17	1341778	HA	H1N1
A/England/599/2018	2018-10-31	1341762	HA	H1N1
A/England/598/2018	2018-11-01	1341754	HA	H1N1
A/Paris/2613/2018	2018-12-12	1341693	HA	H1N1
A/Paris/2627/2018	2018-12-18	1341621	HA	H1N1
A/Paris/2598/2018	2018-12-05	1341605	HA	H1N1
A/Champagne_Ardenne/2591/2018	2018-12-11	1341589	HA	H1N1
A/Rennes/2529/2018	2018-11-27	1341573	HA	H1N1
A/Paris/2577/2018	2018-12-05	1332268	HA	H1N1
A/Dijon/2576/2018	2018-12-04	1332260	HA	H1N1
A/Picardie/2549/2018	2018-12-04	1332220	HA	H1N1
A/Basse_Normandie/2541/2018	2018-12-04	1332204	HA	H1N1
A/Paris/2533/2018	2018-12-03	1332188	HA	H1N1
A/Picardie/2488/2018	2018-11-27	1328581	HA	H1N1
A/Paris/2471/2018	2018-11-22	1328573	HA	H1N1
A/Dijon/2407/2018	2018-11-07	1324857	HA	H1N1
A/Paris/2406/2018	2018-11-09	1324849	HA	H1N1
A/Caen/2372/2018	2018-10-24	1321559	HA	H1N1
A/Paris/2313/2018	2018-10-04	1321535	HA	H1N1
A/Saint-Petersburg/RII-137S/2018	2018-11-19	1332066	HA	H1N1
A/Saint-Petersburg/RII-189S/2018	2018-12-09	1332065	HA	H1N1
A/Risca/5275/2019	2019-01-09	1345868	HA	H1N1
A/Cwmbran/5265/2019	2019-01-09	1345860	HA	H1N1
A/Newport/5241/2019	2019-01-08	1345852	HA	H1N1
A/Tredegar/5240/2019	2019-01-08	1345844	HA	H1N1
A/Caldicot/5238/2019	2019-01-08	1345836	HA	H1N1
A/Monmouth/5173/2019	2019-01-06	1345827	HA	H1N1
A/Rhyl/2941/2018	2018-12-31	1345804	HA	H1N1
A/Cwmbran/5157/2019	2019-01-05	1345745	HA	H1N1
A/Caldicot/5146/2019	2019-01-04	1345737	HA	H1N1
A/Powys/5858/2018	2018-12-31	1345722	HA	H1N1
A/Cardiff/5769/2019	2019-01-03	1345713	HA	H1N1
A/Monmouth/5751/2018	2018-12-31	1345522	HA	H1N1
A/Newport/5104/2019	2019-01-02	1343667	HA	H1N1
A/Abergavenny/5099/2019	2019-01-02	1343659	HA	H1N1
A/Cwmbran/5097/2019	2019-01-02	1343651	HA	H1N1
A/Caldicot/5096/2019	2019-01-02	1343643	HA	H1N1
A/Pontypool/5082/2019	2019-01-01	1343512	HA	H1N1
A/Newport/5066/2018	2018-12-31	1343360	HA	H1N1
A/Newport/5063/2018	2018-12-30	1343350	HA	H1N1
A/Cwmbran/5062/2018	2018-12-30	1343341	HA	H1N1
A/Risca/5061/2018	2018-12-29	1343333	HA	H1N1
A/Newport/5057/2018	2018-12-30	1342743	HA	H1N1
A/Blackwood/5010/2018	2018-12-25	1342727	HA	H1N1
A/Barry/0013/2018	2018-12-27	1342684	HA	H1N1
A/Cardiff/5459/2018	2018-12-24	1342643	HA	H1N1
A/Ynysddu/5039/2018	2018-12-28	1342735	HA	H1N1
A/Uppsala/5/2018	2018-12-25	1346347	HA	H1N1
A/Lund/11/2018	2018-12-28	1346262	HA	H1N1
A/Malmoe/1/2018	2018-12-13	1346238	HA	H1N1
A/Visby/1/2019	2019-01-09	1346230	HA	H1N1
A/Sweden/7/2019	2019-01-10	1346222	HA	H1N1
A/Sweden/6/2019	2019-01-10	1346214	HA	H1N1
A/Falun/1/2019	2019-01-09	1346206	HA	H1N1
A/Sweden/4/2019	2019-01-05	1346194	HA	H1N1
A/Linkoping/3/2019	2019-01-03	1346186	HA	H1N1
A/Sweden/3/2019	2019-01-04	1346170	HA	H1N1
A/Vasteras/1/2019	2019-01-01	1346154	HA	H1N1
A/Linkoping/1/2019	2019-01-02	1346138	HA	H1N1
A/Linkoping/71/2018	2018-12-31	1346130	HA	H1N1
A/Linkoping/70/2018	2018-12-20	1346122	HA	H1N1
A/Linkoping/69/2018	2018-12-21	1346114	HA	H1N1
A/Eskilstuna/6/2018	2018-12-17	1346090	HA	H1N1
A/Boras/2/2018	2018-12-16	1346082	HA	H1N1
A/Sweden/103/2018	2018-12-21	1342582	HA	H1N1
A/Sweden/102/2018	2018-12-27	1342574	HA	H1N1
A/Sweden/99/2018	2018-12-21	1342562	HA	H1N1
A/Sweden/97/2018	2018-12-14	1342553	HA	H1N1
A/Sweden/96/2018	2018-12-19	1342545	HA	H1N1
A/Sweden/93/2018	2018-12-14	1342525	HA	H1N1
A/Sweden/88/2018	2018-12-06	1342490	HA	H1N1
A/Sweden/80/2018	2018-12-14	1342451	HA	H1N1
A/Sweden/77/2018	2018-12-13	1342439	HA	H1N1
A/Sweden/75/2018	2018-12-10	1342429	HA	H1N1
A/Sweden/74/2018	2018-12-13	1342421	HA	H1N1
A/Falun/2/2019	2019-01-06	1346178	HA	H1N1
A/England/670/2018	2018-12-07	1355928	HA	H1N1
A/England/648/2018	2018-11-29	1355920	HA	H1N1
A/England/634/2018	2018-11-28	1355912	HA	H1N1
A/England/593/2018	2018-10-22	1355904	HA	H1N1
A/England/643/2018	2018-11-28	1341858	HA	H1N1
A/England/642/2018	2018-11-28	1341850	HA	H1N1
A/England/639/2018	2018-11-28	1341842	HA	H1N1
A/Centre/475/2019	2019-01-26	1355872	HA	H1N1
A/Nord_Pas_de_Calais/463/2019	2019-01-22	1355848	HA	H1N1
A/Centre/440/2019	2019-01-24	1355808	HA	H1N1
A/Dijon/430/2019	2019-01-19	1355784	HA	H1N1
A/Basse_Normandie/417/2019	2019-01-22	1355768	HA	H1N1
A/Pays_de_Loire/387/2019	2019-01-04	1355721	HA	H1N1
A/Pays_de_Loire/386/2019	2019-01-07	1355713	HA	H1N1
A/Haute_Normandie/382/2019	2019-01-21	1355705	HA	H1N1
A/Paris/322/2019	2019-01-21	1355673	HA	H1N1
A/Paris/241/2019	2019-01-17	1355041	HA	H1N1
A/Pays_de_Loire/217/2019	2019-01-14	1355033	HA	H1N1
A/Paris/201/2019	2019-01-15	1355025	HA	H1N1
A/Paris/175/2019	2019-01-14	1355010	HA	H1N1
A/Pays_de_Loire/166/2019	2019-01-14	1355002	HA	H1N1
A/Centre/151/2019	2019-01-14	1354994	HA	H1N1
A/Dijon/139/2019	2019-01-06	1354986	HA	H1N1
A/Haute_Normandie/127/2019	2019-01-09	1354978	HA	H1N1
A/Alsace/124/2019	2019-01-09	1354970	HA	H1N1
A/Alsace/114/2019	2019-01-10	1354962	HA	H1N1
A/Lorraine/100/2019	2019-01-08	1354954	HA	H1N1
A/Paris/039/2019	2019-01-07	1354946	HA	H1N1
A/Lorraine/031/2019	2019-01-02	1354938	HA	H1N1
A/Dijon/2783/2018	2019-01-03	1354930	HA	H1N1
A/Pays_de_Loire/2779/2018	2018-12-12	1354922	HA	H1N1
A/Pays_de_Loire/2778/2018	2018-12-31	1354914	HA	H1N1
A/Bretagne/2731/2018	2018-12-26	1345616	HA	H1N1
A/Picardie/2725/2018	2018-12-27	1345584	HA	H1N1
A/Lorraine/2721/2018	2018-12-27	1345576	HA	H1N1
A/Lorraine/2699/2018	2018-12-26	1345568	HA	H1N1
A/Paris/2693/2018	2018-12-24	1345545	HA	H1N1
A/Moscow/RII-515S/2018	2018-12-29	1352279	HA	H1N1
A/Moscow/RII-513S/2018	2018-12-23	1352271	HA	H1N1
A/Moscow/RII-512S/2018	2018-12-24	1352263	HA	H1N1
A/Moscow/RII-511S/2018	2018-12-24	1352255	HA	H1N1
A/Moscow/226/2018	2018-12-23	1352247	HA	H1N1
A/Moscow/222/2018	2018-12-24	1352239	HA	H1N1
A/Moscow/216/2018	2018-12-18	1352231	HA	H1N1
A/Saint-Petersburg/RII-483S/2019	2019-01-09	1352760	HA	H1N1
A/Saint-Petersburg/RII-606S/2019	2019-01-17	1352453	HA	H1N1
A/Saint-Petersburg/RII-563/2018	2018-12-09	1352445	HA	H1N1
A/Saint-Petersburg/RII-562/2018	2018-12-09	1352437	HA	H1N1
A/Saint-Petersburg/RII-561/2018	2018-12-14	1352429	HA	H1N1
A/Saint-Petersburg/RII-560/2018	2018-12-08	1352421	HA	H1N1
A/Saint-Petersburg/RII-559/2018	2018-11-19	1352413	HA	H1N1
A/Saint-Petersburg/RII-402S/2018	2018-12-28	1352397	HA	H1N1
A/Saint-Petersburg/RII-401S/2018	2018-12-28	1352389	HA	H1N1
A/Saint-Petersburg/RII-396S/2019	2019-01-10	1352381	HA	H1N1
A/Saint-Petersburg/RII-392S/2019	2019-01-10	1352373	HA	H1N1
A/Saint-Petersburg/RII-385S/2019	2019-01-10	1352365	HA	H1N1
A/Saint-Petersburg/RII-358S/2019	2019-01-07	1352357	HA	H1N1
A/Saint-Petersburg/RII-356S/2019	2019-01-07	1352349	HA	H1N1
A/Saint-Petersburg/RII-334S/2018	2018-12-29	1352341	HA	H1N1
A/Saint-Petersburg/RII-331S/2018	2018-12-30	1352333	HA	H1N1
A/Saint-Petersburg/RII-329S/2018	2018-12-29	1352325	HA	H1N1
A/Saint-Petersburg/RII-310S/2018	2018-12-27	1352317	HA	H1N1
A/Saint-Petersburg/RII-266S/2018	2018-12-24	1352309	HA	H1N1
A/Saint-Petersburg/RII-1/2019	2018-12-29	1352287	HA	H1N1
A/Lipetsk/RII-249S/2018	2018-12-12	1352223	HA	H1N1
A/Khabarovsk/49/2018	2018-12-24	1352215	HA	H1N1
A/Khabarovsk/2/2019	2018-12-25	1352207	HA	H1N1
A/Arkhangelsk/04/2019	2019-01-09	1352199	HA	H1N1
A/Saint-Petersburg/RII-487S/2019	2019-01-10	1352405	HA	H1N1
A/Pontypridd/6749/2019	2019-01-16	1365333	HA	H1N1
A/PortTalbot/6746/2019	2019-01-16	1365324	HA	H1N1
A/Monmouth/6719/2018	2018-12-28	1365316	HA	H1N1
A/Wrexham/2392/2019	2019-01-05	1359926	HA	H1N1
A/Cardiff/6250/2019	2019-01-15	1359910	HA	H1N1
A/Cardiff/5998/2019	2019-01-08	1359875	HA	H1N1
A/Cardiff/5957/2019	2019-01-08	1359866	HA	H1N1
A/Cardiff/5973/2019	2019-01-08	1359856	HA	H1N1
A/Cardiff/5949/2019	2019-01-08	1359848	HA	H1N1
A/Cardiff/5936/2019	2019-01-08	1359840	HA	H1N1
A/Pontyclun/5909/2018	2018-12-27	1359832	HA	H1N1
A/MountainAsh/5908/2019	2019-01-03	1359824	HA	H1N1
A/MountainAsh/5906/2019	2019-01-03	1359816	HA	H1N1
A/Usk/5355/2019	2019-01-11	1359808	HA	H1N1
A/Llanidloes/5224/2019	2019-01-04	1359800	HA	H1N1
A/Kamchatka/P1/2018	2018-12-19	1359731	HA	H1N1
A/Chita/1/2018	2018-11-29	1359230	HA	H1N1
A/Saratov/2231/2018	2018-12-20	1359205	HA	H1N1
A/Samara/183/2018	2018-12-24	1359197	HA	H1N1
A/Chelyabinsk/945/2018	2018-12-09	1359181	HA	H1N1
A/Primorie/4633/2018	2018-12-13	1359164	HA	H1N1
A/Vladikavkaz/35/2019	2019-01-16	1358638	HA	H1N1
A/Adygea/254/2019	2019-01-08	1358630	HA	H1N1
A/Adygea/273/2019	2019-01-21	1358622	HA	H1N1
A/Krasnodar/32/2019	2019-01-08	1358582	HA	H1N1
A/Ekaterinburg/17/2019	2019-01-05	1358574	HA	H1N1
A/Gatchina/43/2019	2019-01-10	1358566	HA	H1N1
A/Khabarovsk/1644/2018	2018-12-19	1358558	HA	H1N1
A/Kyiv/490/2018	2018-12-13	1363508	HA	H1N1
A/Kyiv/541/2018	2018-12-25	1363448	HA	H1N1
A/Kyiv/516/2018	2018-12-19	1363423	HA	H1N1
A/Kyiv/495/2018	2018-12-12	1363404	HA	H1N1
A/Kyiv/523/2018	2018-12-22	1361715	HA	H1N1
A/Kyiv/534/2018	2018-12-23	1361708	HA	H1N1
A/Kyiv/530/2018	2018-12-27	1361697	HA	H1N1
A/Bulgaria/1463/2018	2018-12-10	1357314	HA	H1N1
A/Bulgaria/1381/2018	2018-12-06	1357298	HA	H1N1
A/Bulgaria/013/2019	2019-01-03	1357227	HA	H1N1
A/Bulgaria/1527/2018	2018-12-27	1357195	HA	H1N1
A/Bulgaria/1521/2018	2018-12-26	1357187	HA	H1N1
A/Gavle/1/2019	2019-01-22	1365457	HA	H1N1
A/Sundsvall/2/2019	2019-01-23	1365449	HA	H1N1
A/Sundsvall/1/2019	2019-01-23	1365441	HA	H1N1
A/Sweden/14/2019	2019-01-21	1365425	HA	H1N1
A/Linkoping/2/2019	2019-01-18	1365412	HA	H1N1
A/Sweden/13/2019	2019-01-20	1365404	HA	H1N1
A/Hovas/1/2019	2019-01-15	1365396	HA	H1N1
A/Sweden/11/2019	2019-01-03	1365364	HA	H1N1
A/Sweden/10/2019	2019-01-02	1365356	HA	H1N1
A/Sweden/9/2019	2019-01-02	1365348	HA	H1N1
A/England/51/2019	2019-01-07	1369876	HA	H1N1
A/England/49/2019	2019-01-10	1369868	HA	H1N1
A/England/47/2019	2019-01-10	1369860	HA	H1N1
A/England/46/2019	2019-01-10	1369852	HA	H1N1
A/England/45/2019	2019-01-08	1369844	HA	H1N1
A/England/43/2019	2019-01-07	1369836	HA	H1N1
A/England/42/2019	2019-01-10	1369828	HA	H1N1
A/England/40/2019	2019-01-10	1369820	HA	H1N1
A/England/39/2019	2019-01-11	1369812	HA	H1N1
A/England/37/2019	2019-01-09	1369804	HA	H1N1
A/England/36/2019	2019-01-07	1369796	HA	H1N1
A/England/35/2019	2019-01-08	1369788	HA	H1N1
A/England/33/2019	2019-01-03	1369780	HA	H1N1
A/England/32/2019	2019-01-05	1369772	HA	H1N1
A/England/31/2019	2019-01-07	1369764	HA	H1N1
A/England/28/2019	2019-01-07	1369756	HA	H1N1
A/England/24/2019	2019-01-09	1369748	HA	H1N1
A/England/21/2019	2019-01-03	1369740	HA	H1N1
A/England/19/2019	2019-01-07	1369732	HA	H1N1
A/England/18/2019	2019-01-07	1369724	HA	H1N1
A/England/13/2019	2019-01-04	1369716	HA	H1N1
A/England/12/2019	2019-01-05	1369708	HA	H1N1
A/England/746/2018	2018-12-29	1369700	HA	H1N1
A/England/745/2018	2018-12-31	1369692	HA	H1N1
A/England/10/2019	2019-01-04	1369684	HA	H1N1
A/England/9/2019	2019-01-03	1369676	HA	H1N1
A/England/6/2019	2018-12-31	1369668	HA	H1N1
A/England/1/2019	2019-01-03	1369660	HA	H1N1
A/England/753/2018	2018-12-18	1369652	HA	H1N1
A/England/706/2018	2018-12-19	1369644	HA	H1N1
A/England/752/2018	2018-12-21	1369636	HA	H1N1
A/England/751/2018	2018-12-20	1369628	HA	H1N1
A/England/750/2018	2018-12-20	1369620	HA	H1N1
A/England/749/2018	2018-12-21	1369612	HA	H1N1
A/England/755/2018	2018-12-17	1369604	HA	H1N1
A/England/729/2018	2018-12-28	1356096	HA	H1N1
A/England/23/2019	2019-01-06	1356080	HA	H1N1
A/England/2/2019	2019-01-07	1356072	HA	H1N1
A/England/739/2018	2018-12-24	1356064	HA	H1N1
A/England/710/2018	2018-12-27	1356056	HA	H1N1
A/England/708/2018	2018-12-27	1356048	HA	H1N1
A/England/707/2018	2018-12-26	1356040	HA	H1N1
A/England/705/2018	2018-12-22	1356032	HA	H1N1
A/England/736/2018	2018-12-21	1356024	HA	H1N1
A/England/701/2018	2018-12-24	1356016	HA	H1N1
A/England/700/2018	2018-12-21	1356008	HA	H1N1
A/England/699/2018	2018-12-27	1356000	HA	H1N1
A/England/696/2018	2018-12-19	1355992	HA	H1N1
A/England/735/2018	2018-12-18	1355984	HA	H1N1
A/England/727/2018	2018-12-18	1355976	HA	H1N1
A/England/692/2018	2018-12-19	1355968	HA	H1N1
A/England/724/2018	2018-12-17	1355960	HA	H1N1
A/England/722/2018	2018-12-17	1355952	HA	H1N1
A/England/718/2018	2018-12-16	1355944	HA	H1N1
A/England/683/2018	2018-12-14	1355936	HA	H1N1
A/Bretagne/925/2019	2019-02-07	1367298	HA	H1N1
A/Centre/924/2019	2019-02-05	1367290	HA	H1N1
A/Paris/923/2019	2019-02-08	1367282	HA	H1N1
A/Pays_de_Loire/911/2019	2019-02-05	1367250	HA	H1N1
A/Bourgogne/868/2019	2019-02-06	1367219	HA	H1N1
A/Picardie/846/2019	2019-01-25	1367188	HA	H1N1
A/Picardie/716/2019	2019-01-25	1367125	HA	H1N1
A/Bourgogne/692/2019	2019-01-28	1367109	HA	H1N1
A/Nord_Pas_de_Calais/644/2019	2019-01-28	1360346	HA	H1N1
A/Alsace/628/2019	2019-01-21	1360322	HA	H1N1
A/Paris/607/2019	2019-01-30	1360290	HA	H1N1
A/Nord_Pas_de_Calais/604/2019	2019-01-22	1360282	HA	H1N1
A/Alsace/579/2019	2019-01-28	1360242	HA	H1N1
A/Centre/510/2019	2019-01-24	1360202	HA	H1N1
A/Franche_Comte/508/2019	2019-01-24	1360194	HA	H1N1
A/Centre/502/2019	2019-01-28	1360178	HA	H1N1
A/Alsace/492/2019	2019-01-22	1360170	HA	H1N1
A/Lorraine/483/2019	2019-01-24	1360162	HA	H1N1
A/Paris/310/2019	2019-01-07	1360154	HA	H1N1
A/Luxembourg/19007707/2019	2019-02-11	1390268	HA	H1N1
A/Luxembourg/19010304/2019	2019-02-21	1390159	HA	H1N1
A/Luxembourg/19006630/2019	2019-02-05	1390152	HA	H1N1
A/Luxembourg/19003937/2019	2019-01-22	1390144	HA	H1N1
A/Luxembourg/19008023/2019	2019-02-11	1384804	HA	H1N1
A/Luxembourg/19008010/2019	2019-02-11	1384803	HA	H1N1
A/Luxembourg/19006819/2019	2019-02-04	1384802	HA	H1N1
A/Luxembourg/19006816/2019	2019-02-05	1384801	HA	H1N1
A/Luxembourg/19006187/2019	2019-01-02	1384747	HA	H1N1
A/Luxembourg/19005989/2019	2019-01-31	1384746	HA	H1N1
A/Luxembourg/19005738/2019	2019-01-29	1384745	HA	H1N1
A/Luxembourg/19005729/2019	2019-01-28	1384744	HA	H1N1
A/Luxembourg/19005197/2019	2019-01-28	1384743	HA	H1N1
A/Luxembourg/19005196/2019	2019-01-28	1384742	HA	H1N1
A/Luxembourg/19005145/2019	2019-01-28	1384741	HA	H1N1
A/Luxembourg/19004532/2019	2019-01-22	1384740	HA	H1N1
A/Alicante/19_1333_20190121	2019-01-21	1384201	HA	H1N1
A/Alicante/19_1312_20190119	2019-01-19	1384193	HA	H1N1
A/Alicante/19_1310_20190119	2019-01-19	1384185	HA	H1N1
A/Alicante/19_1291_20190118	2019-01-18	1384177	HA	H1N1
A/Alicante/19_1243_20190115	2019-01-15	1384169	HA	H1N1
A/Valencia/10_1230_20190111	2019-01-11	1384161	HA	H1N1
A/Valencia/10_1199_20190109	2019-01-09	1384153	HA	H1N1
A/Valencia/10_1185_20190109	2019-01-09	1384145	HA	H1N1
A/Valencia/10_1155_20190107	2019-01-07	1384137	HA	H1N1
A/Valencia/10_1153_20190107	2019-01-07	1384129	HA	H1N1
A/Valencia/10_1128_20190105	2019-01-05	1384121	HA	H1N1
A/Valencia/10_1126_20190104	2019-01-04	1384113	HA	H1N1
A/Valencia/10_1100_20190103	2019-01-03	1384105	HA	H1N1
A/Valencia/10_1071_20190102	2019-01-02	1384097	HA	H1N1
A/Castellon/02_1203_20190118	2019-01-18	1383435	HA	H1N1
A/MountainAsh/0248/2019	2019-01-25	1414457	HA	H1N1
A/Cardiff/0211/2019	2019-02-04	1407096	HA	H1N1
A/Porth/2171/2019	2019-02-05	1407082	HA	H1N1
A/Ystrad_Pentre/9579/2019	2019-01-18	1407067	HA	H1N1
A/Anglesey/1881/2019	2019-01-28	1388820	HA	H1N1
A/StPetersburg/RII-563/2018	2018-12-09	1385630	HA	H1N1
A/StPetersburg/RII-562/2018	2018-12-09	1385622	HA	H1N1
A/StPetersburg/RII-334S/2019	2019-01-03	1382698	HA	H1N1
A/StPetersburg/RII-332S/2019	2019-01-03	1382690	HA	H1N1
A/StPetersburg/RII-331S/2019	2019-01-03	1382682	HA	H1N1
A/StPetersburg/RII-327S/2019	2019-01-03	1382674	HA	H1N1
A/StPetersburg/RII-561/2018	2018-12-14	1373071	HA	H1N1
A/StPetersburg/RII-560/2018	2018-12-08	1373063	HA	H1N1
A/StPetersburg/RII-559/2018	2018-11-19	1373055	HA	H1N1
A/Lipetsk/204/2018	2018-11-27	1385393	HA	H1N1
A/Moscow/221/2018	2018-12-20	1385385	HA	H1N1
A/Moscow/214/2018	2018-12-14	1385377	HA	H1N1
A/Moscow/206/2018	2018-12-12	1385369	HA	H1N1
A/Moscow/223/2018	2018-12-23	1385353	HA	H1N1
A/Moscow/228/2018	2018-12-25	1385337	HA	H1N1
A/Moscow/224/2018	2018-12-23	1373079	HA	H1N1
A/Linkoping/8/2019	2019-03-05	1394854	HA	H1N1
A/Stockholm/8/2019	2019-02-20	1394838	HA	H1N1
A/Malmoe/2/2019	2019-02-18	1394822	HA	H1N1
A/Kristianstad/1/2019	2019-02-21	1394814	HA	H1N1
A/Eskilstuna/10/2019	2019-02-22	1394782	HA	H1N1
A/Stockholm/5/2019	2019-02-05	1394752	HA	H1N1
A/Stockholm/4/2019	2019-01-06	1394744	HA	H1N1
A/Stockholm/3/2019	2019-01-26	1394736	HA	H1N1
A/Eskilstuna/9/2019	2019-02-12	1394720	HA	H1N1
A/Sweden/28/2019	2019-02-13	1378086	HA	H1N1
A/Gavle/3/2019	2019-02-05	1378072	HA	H1N1
A/Bollnas/1/2019	2019-02-09	1378064	HA	H1N1
A/Sweden/27/2019	2019-02-11	1378056	HA	H1N1
A/Sweden/26/2019	2019-02-08	1378046	HA	H1N1
A/Uppsala/3/2019	2019-02-04	1378036	HA	H1N1
A/Eskilstuna/8/2019	2019-02-04	1378028	HA	H1N1
A/Eskilstuna/7/2019	2019-02-02	1378020	HA	H1N1
A/Gavle/2/2019	2019-01-28	1378012	HA	H1N1
A/Linkoping/5/2019	2019-02-03	1378004	HA	H1N1
A/Stockholm/2/2019	2019-02-03	1377996	HA	H1N1
A/Stockholm/1/2019	2019-02-02	1377988	HA	H1N1
A/Umea/4/2018	2018-12-28	1377975	HA	H1N1
A/Umea/2/2018	2018-12-20	1377965	HA	H1N1
A/England/738/2018	2018-12-31	1369908	HA	H1N1
A/England/4/2019	2019-01-01	1369900	HA	H1N1
A/England/54/2019	2019-01-12	1369892	HA	H1N1
A/England/64/2019	2019-01-08	1369884	HA	H1N1
A/Nord_Pas_de_Calais/1549/2019	2019-03-08	1398631	HA	H1N1
A/Paris/1547/2019	2019-03-06	1398616	HA	H1N1
A/Nord_Pas_de_Calais/1538/2019	2019-03-06	1398608	HA	H1N1
A/Paris/1522/2019	2019-03-04	1398576	HA	H1N1
A/Pays_de_Loire/1519/2019	2019-02-17	1398568	HA	H1N1
A/Centre/1481/2019	2019-02-14	1398544	HA	H1N1
A/Basse_Normandie/1454/2019	2019-02-27	1398512	HA	H1N1
A/Champagne_Ardenne/1318/2019	2019-02-20	1388755	HA	H1N1
A/Paris/1249/2019	2019-02-20	1388723	HA	H1N1
A/Paris/1225/2019	2019-02-18	1388707	HA	H1N1
A/Pays_de_Loire/1143/2019	2019-02-13	1388676	HA	H1N1
A/Dijon/1068/2019	2019-02-06	1388668	HA	H1N1
A/Dijon/1063/2019	2019-02-04	1388660	HA	H1N1
A/Nord_Pas_de_Calais/1041/2019	2019-01-29	1388652	HA	H1N1
A/Nord_Pas_de_Calais/1040/2019	2019-02-03	1388644	HA	H1N1
A/Centre/1022/2019	2019-02-05	1388636	HA	H1N1
A/Centre/1421/2019	2019-02-26	1384683	HA	H1N1
A/Franche_Comte/1390/2019	2019-02-20	1384675	HA	H1N1
A/Paris/1374/2019	2019-02-25	1384666	HA	H1N1
A/Paris/1346/2019	2019-02-22	1384647	HA	H1N1
A/Champagne_Ardenne/1336/2019	2019-02-25	1384636	HA	H1N1
A/Pays_de_Loire/1277/2019	2019-02-08	1384625	HA	H1N1
A/Paris/1192/2019	2019-02-14	1384614	HA	H1N1
A/Lorraine/1215/2019	2019-02-18	1377955	HA	H1N1
A/Bourgogne/1138/2019	2019-02-13	1377947	HA	H1N1
A/Pays_de_Loire/1127/2019	2019-02-13	1377939	HA	H1N1
A/Pays_de_Loire/1048/2019	2019-02-12	1377931	HA	H1N1
A/Paris/1037/2019	2019-02-03	1377923	HA	H1N1
A/Centre/1027/2019	2019-01-29	1377915	HA	H1N1
A/Picardie/1016/2019	2019-02-11	1377907	HA	H1N1
A/Nord_Pas_de_Calais/975/2019	2019-02-10	1377892	HA	H1N1
A/Nord_Pas_de_Calais/946/2019	2019-01-30	1377884	HA	H1N1
A/Paris/744/2019	2019-02-04	1377876	HA	H1N1
A/Basse_Normandie/743/2019	2019-01-29	1377868	HA	H1N1
A/Bretagne/653/2019	2019-01-25	1377860	HA	H1N1
A/Alsace/635/2019	2019-01-30	1377852	HA	H1N1
A/Podporozhie/RII-1775S/2019	2019-02-06	1414411	HA	H1N1
A/Kirishi/RII-518S/2019	2019-01-12	1414063	HA	H1N1
A/Noyabrsk/RII-2491S/2019	2019-02-11	1414149	HA	H1N1
A/Vologda/RII-3068S/2019	2019-02-14	1414661	HA	H1N1
A/Irkutsk/RII-2779S/2019	2019-02-23	1414229	HA	H1N1
A/Samara/RII-3185S/2019	2019-03-01	1414645	HA	H1N1
A/Makhachkala/RII-2585S/2019	2019-02-19	1414189	HA	H1N1
A/Vladivostok/RII-863S/2019	2019-01-14	1414071	HA	H1N1
A/Yakutsk/RII-1086S/2019	2019-01-16	1414087	HA	H1N1
A/Groznyi/RII-2753S/2019	2019-02-18	1414213	HA	H1N1
A/Wrexham/1126/2019	2019-03-06	1414720	HA	H1N1
A/Barry/9660/2019	2019-03-11	1414710	HA	H1N1
A/Moscow/1/2019	2019-01-24	1422551	HA	H1N1
A/Chita/791/2019	2019-01-30	1422566	HA	H1N1
A/KHMAO/159/2019	2019-01-29	1422556	HA	H1N1
A/KHMAO/203/2019	2019-02-01	1422553	HA	H1N1
A/YANAO/188/2019	2019-02-12	1422569	HA	H1N1
A/YANAO/1/2019	2019-02-14	1422546	HA	H1N1
A/Vologda/332/2019	2019-02-25	1422580	HA	H1N1
A/Vologda/480/2019	2019-02-28	1422579	HA	H1N1
A/Vologda/384/2019	2019-02-28	1422558	HA	H1N1
A/Stavropol/15/2018	2018-12-24	1422554	HA	H1N1
A/Khabarovsk/31/2019	2019-02-05	1422568	HA	H1N1
A/Khabarovsk/63/2019	2019-02-20	1422547	HA	H1N1
A/Irkutsk/973/2019	2019-02-18	1422574	HA	H1N1
A/Irkutsk/1061/2019	2019-02-21	1422573	HA	H1N1
A/Irkutsk/975/2019	2019-02-15	1422572	HA	H1N1
A/Irkutsk/718/2019	2019-02-07	1422571	HA	H1N1
A/Irkutsk/723/2019	2019-02-06	1422570	HA	H1N1
A/Irkutsk/864/2019	2019-02-15	1422552	HA	H1N1
A/Irkutsk/1296/2019	2019-03-10	1422544	HA	H1N1
A/EAO/36/2019	2019-01-05	1422550	HA	H1N1
A/Samara/483/2019	2019-01-28	1422581	HA	H1N1
A/Samara/829/2019	2019-02-23	1422563	HA	H1N1
A/Samara/527/2019	2019-02-01	1422562	HA	H1N1
A/Samara/232/2019	2019-01-07	1422559	HA	H1N1
A/Samara/468/2019	2019-01-28	1422555	HA	H1N1
A/Bashkiria/1675/2019	2019-02-21	1422557	HA	H1N1
A/Yekaterinburg/116/2019	2019-01-28	1422584	HA	H1N1
A/Yekaterinburg/198/2019	2019-02-04	1422578	HA	H1N1
A/Yekaterinburg/322/2019	2019-02-15	1422577	HA	H1N1
A/Yekaterinburg/72/2019	2019-01-18	1422576	HA	H1N1
A/Yekaterinburg/327/2019	2019-02-18	1422564	HA	H1N1
A/Primorie/1/2019	2019-01-29	1422561	HA	H1N1
A/Astrakhan/2/2019	2019-02-02	1422583	HA	H1N1
A/Astrakhan/3/2019	2019-01-31	1422565	HA	H1N1
A/Astrakhan/4/2019	2019-02-16	1422549	HA	H1N1
A/Novosibirsk/5/2019	2019-01-31	1422582	HA	H1N1
A/Novosibirsk/1/2019	2019-02-01	1422560	HA	H1N1
A/Tomsk/2167/2019	2019-02-13	1422548	HA	H1N1
A/Saint-Petersburg/196/2019	2019-01-10	1422567	HA	H1N1
A/Papeete/1701/2019	2019-03-04	1421619	HA	H1N1
A/Bourgogne/1693/2019	2019-03-15	1421589	HA	H1N1
A/Nord_Pas_de_Calais/1651/2019	2019-03-12	1421510	HA	H1N1
A/Dijon/1638/2019	2019-03-05	1421463	HA	H1N1
A/Pays_de_Loire/1588/2019	2019-03-11	1421346	HA	H1N1
A/Alsace/1600/2019	2019-03-12	1415081	HA	H1N1
A/Picardie/1442/2019	2019-02-17	1414970	HA	H1N1
A/Pays_de_Loire/1429/2019	2019-02-17	1414962	HA	H1N1
A/Pays_de_Loire/1426/2019	2019-02-12	1414954	HA	H1N1
A/Moscow/11/2019	2019-02-05	1420097	HA	H1N1
A/Kaliningrad/40/2019	2019-02-06	1420052	HA	H1N1
A/Arkhangelsk/26/2019	2019-02-08	1420036	HA	H1N1
A/Cherepovets/RII-3759M/2019	2019-02-28	1414830	HA	H1N1
A/Stavropol/RII-3380S/2019	2019-02-09	1414702	HA	H1N1
A/Stavropol/RII-3379S/2019	2019-02-10	1414694	HA	H1N1
A/Krasnodar/3/2019	2019-01-25	1420180	HA	H1N1
A/Samara/18/2019	2019-02-12	1420060	HA	H1N1
A/Krasnoyarsk/RII-03/2019	2019-01-11	1414847	HA	H1N1
A/Vladivostok/05/2019	2019-01-09	1414838	HA	H1N1
A/Yakutsk/RII-13/2019	2019-01-16	1414855	HA	H1N1
A/Astrakhan/01/2019	2019-01-14	1420121	HA	H1N1
A/Astrakhan/10/2019	2019-02-18	1420076	HA	H1N1
A/Astrakhan/09/2019	2019-02-11	1420044	HA	H1N1
A/Rostov-on-Don/RII-01/2019	2019-01-11	1414863	HA	H1N1

## Sheet: Sheet3
StrainName	Time	Accession	Segment	Subtype
A/Basel/5572/2018	2018-11-25	1334043	PB2	H3N2
A/Basel/5571/2018	2018-11-17	1334034	PB2	H3N2
A/Basel/5570/2018	2018-11-16	1331971	PB2	H3N2
A/Basel/5573/2018	2018-11-11	1334051	PB2	H3N2
A/Harrow/5668/2019	2019-01-01	1343682	PB2	H3N2
A/Abergavenny/5093/2018	2018-12-31	1343639	PB2	H3N2
A/BishopAuckland/5068/2018	2018-12-31	1343376	PB2	H3N2
A/Cardiff/5540/2018	2018-12-28	1342675	PB2	H3N2
A/Deeside/5186/2019	2019-01-01	1338511	PB2	H3N2
A/Wrexham/0782/2018	2018-12-27	1338480	PB2	H3N2
A/Mold/7937/2018	2018-12-29	1338443	PB2	H3N2
A/Swansea/2612/2018	2018-12-11	1333961	PB2	H3N2
A/Newport/4919/2018	2018-12-13	1333945	PB2	H3N2
A/NizhnyNovgorod/14645V/2018	2018-11-20	1333814	PB2	H3N2
A/Sakha/2V/2018	2018-11-30	1333808	PB2	H3N2
A/Malmoe/2/2018	2018-12-26	1346250	PB2	H3N2
A/Lund/12/2018	2018-12-20	1346242	PB2	H3N2
A/Orebro/1/2019	2019-01-04	1346158	PB2	H3N2
A/Sweden/8/2019	2019-01-01	1346142	PB2	H3N2
A/Linkoping/72/2018	2018-12-21	1346102	PB2	H3N2
A/Sweden/91/2018	2018-12-18	1342503	PB2	H3N2
A/Sweden/73/2018	2018-12-11	1342409	PB2	H3N2
A/Sweden/70/2018	2018-12-26	1338362	PB2	H3N2
A/Linkoping/64/2018	2018-12-09	1337298	PB2	H3N2
A/Linkoping/63/2018	2018-12-10	1337290	PB2	H3N2
A/Linkoping/62/2018	2018-12-09	1337282	PB2	H3N2
A/Linkoping/61/2018	2018-12-07	1337272	PB2	H3N2
A/Linkoping/60/2018	2018-12-07	1337262	PB2	H3N2
A/Skovde/2/2018	2018-12-05	1337206	PB2	H3N2
A/Linkoping/59/2018	2018-12-05	1337180	PB2	H3N2
A/Eskilstuna/5/2018	2018-12-04	1337172	PB2	H3N2
A/Eskilstuna/4/2018	2018-12-06	1337164	PB2	H3N2
A/Eskilstuna/3/2018	2018-12-01	1337156	PB2	H3N2
A/Trollhattan/4/2018	2018-12-02	1337124	PB2	H3N2
A/Trollhattan/3/2018	2018-12-01	1337116	PB2	H3N2
A/Sundsvall/2/2018	2018-12-01	1337107	PB2	H3N2
A/Sundsvall/1/2018	2018-12-03	1337099	PB2	H3N2
A/Linkoping/58/2018	2018-12-03	1337091	PB2	H3N2
A/Linkoping/56/2018	2018-12-02	1337080	PB2	H3N2
A/England/630/2018	2018-11-23	1341815	PB2	H3N2
A/Haute_Normandie/249/2019	2019-01-15	1351830	PB2	H3N2
A/Paris/246/2019	2019-01-14	1351822	PB2	H3N2
A/Paris/194/2019	2019-01-14	1351814	PB2	H3N2
A/Paris/193/2019	2019-01-14	1351806	PB2	H3N2
A/Haute_Normandie/192/2019	2019-01-14	1351798	PB2	H3N2
A/Nord_Pas_de_Calais/185/2019	2019-01-12	1351790	PB2	H3N2
A/Paris/179/2019	2019-01-10	1351775	PB2	H3N2
A/Paris/177/2019	2019-01-15	1351767	PB2	H3N2
A/Paris/171/2019	2019-01-10	1351759	PB2	H3N2
A/Centre/170/2019	2019-01-11	1351751	PB2	H3N2
A/Alsace/167/2019	2019-01-12	1351743	PB2	H3N2
A/Paris/147/2019	2019-01-08	1351735	PB2	H3N2
A/Dijon/145/2019	2019-01-02	1351727	PB2	H3N2
A/Dijon/140/2019	2019-01-08	1351719	PB2	H3N2
A/Paris/105/2019	2019-01-08	1351711	PB2	H3N2
A/Haute_Normandie/085/2019	2019-01-07	1351703	PB2	H3N2
A/Paris/084/2019	2019-01-08	1351695	PB2	H3N2
A/Bourgogne/074/2019	2019-01-02	1351687	PB2	H3N2
A/Paris/067/2019	2019-01-01	1351679	PB2	H3N2
A/Nord_Pas_de_Calais/054/2019	2019-01-07	1351671	PB2	H3N2
A/Brest/041/2019	2019-01-04	1351663	PB2	H3N2
A/Paris/036/2019	2019-01-07	1351649	PB2	H3N2
A/Nord_Pas_de_Calais/033/2019	2019-01-03	1351641	PB2	H3N2
A/Centre/013/2019	2019-01-02	1351626	PB2	H3N2
A/Dijon/2789/2018	2018-12-23	1351618	PB2	H3N2
A/Paris/029/2019	2019-01-03	1345697	PB2	H3N2
A/Bretagne/026/2019	2019-01-02	1345689	PB2	H3N2
A/Paris/014/2019	2019-01-03	1345681	PB2	H3N2
A/Paris/010/2019	2019-01-03	1345673	PB2	H3N2
A/Brest/2757/2018	2018-12-20	1345645	PB2	H3N2
A/Brest/2751/2018	2018-12-19	1345637	PB2	H3N2
A/Paris/2742/2018	2018-12-27	1345629	PB2	H3N2
A/Bourgogne/2740/2018	2018-12-28	1345621	PB2	H3N2
A/Paris/2730/2018	2018-12-27	1345605	PB2	H3N2
A/Paris/2727/2018	2018-12-27	1345597	PB2	H3N2
A/Nord_Pas_de_Calais/2726/2018	2018-12-26	1345589	PB2	H3N2
A/Paris/2698/2018	2018-12-26	1345557	PB2	H3N2
A/Bourgogne/2687/2018	2018-12-25	1345534	PB2	H3N2
A/Paris/2671/2018	2018-12-17	1341666	PB2	H3N2
A/Paris/2661/2018	2018-12-20	1341650	PB2	H3N2
A/Centre/2653/2018	2018-12-18	1341642	PB2	H3N2
A/Picardie/2650/2018	2018-12-19	1341634	PB2	H3N2
A/Paris/2625/2018	2018-12-17	1341610	PB2	H3N2
A/Paris/2581/2018	2018-12-10	1341578	PB2	H3N2
A/Paris/2572/2018	2018-12-06	1332249	PB2	H3N2
A/Paris/2553/2018	2018-11-29	1332241	PB2	H3N2
A/Paris/2551/2018	2018-11-22	1332233	PB2	H3N2
A/Paris/2550/2018	2018-11-21	1332225	PB2	H3N2
A/Paris/2544/2018	2018-12-04	1332209	PB2	H3N2
A/Paris/2538/2018	2018-12-04	1332193	PB2	H3N2
A/Rouen/2531/2018	2018-11-26	1332177	PB2	H3N2
A/Paris/2530/2018	2018-11-28	1328610	PB2	H3N2
A/Paris/2513/2018	2018-11-26	1328602	PB2	H3N2
A/Pays_de_Loire/2512/2018	2018-11-28	1328594	PB2	H3N2
A/Paris/2511/2018	2018-11-29	1328586	PB2	H3N2
A/Lorraine/2365/2018	2018-10-22	1321548	PB2	H3N2
A/Paris/2315/2018	2018-10-10	1321540	PB2	H3N2
A/Paris/2686/2018	2018-12-21	1341682	PB2	H3N2
A/Paris/2685/2018	2018-12-21	1341674	PB2	H3N2
A/Centre/2522/2018	2018-11-28	1328642	PB2	H3N2
A/Centre/2520/2018	2018-11-28	1328634	PB2	H3N2
A/Centre/2518/2018	2018-11-28	1328618	PB2	H3N2
A/Moscow/RII-545S/2019	2019-01-09	1352108	PB2	H3N2
A/Moscow/RII-542S/2019	2019-01-08	1352100	PB2	H3N2
A/Moscow/RII-541S/2019	2019-01-08	1352092	PB2	H3N2
A/Moscow/RII-537S/2018	2018-12-29	1352084	PB2	H3N2
A/Moscow/RII-536S/2018	2018-12-24	1352076	PB2	H3N2
A/Moscow/RII-534S/2018	2018-12-20	1352068	PB2	H3N2
A/Moscow/RII-533S/2018	2018-12-20	1352060	PB2	H3N2
A/Moscow/RII-532S/2018	2018-12-19	1352052	PB2	H3N2
A/Moscow/RII-525S/2018	2018-12-18	1352044	PB2	H3N2
A/Moscow/232/2018	2018-12-24	1352036	PB2	H3N2
A/Moscow/213/2018	2018-12-19	1352028	PB2	H3N2
A/Moscow/210/2018	2018-12-18	1352020	PB2	H3N2
A/Moscow/209/2018	2018-12-12	1352012	PB2	H3N2
A/Moscow/208/2018	2018-12-07	1352004	PB2	H3N2
A/Saint-Petersburg/RII-490S/2019	2019-01-11	1352140	PB2	H3N2
A/Saint-Petersburg/RII-471S/2019	2019-01-15	1352132	PB2	H3N2
A/Saint-Petersburg/RII-454S/2019	2019-01-15	1352124	PB2	H3N2
A/Saint-Petersburg/RII-324S/2019	2019-01-03	1352116	PB2	H3N2
A/Khabarovsk/48/2018	2018-12-20	1351996	PB2	H3N2
A/Khabarovsk/44/2018	2018-12-04	1351988	PB2	H3N2
A/Arkhangelsk/03/2019	2019-01-03	1351980	PB2	H3N2
A/Arkhangelsk/02/2019	2019-01-06	1351972	PB2	H3N2
A/Arkhangelsk/01/2019	2018-12-26	1351964	PB2	H3N2
A/cardiff/4794/2019	2019-01-18	1359270	PB2	H3N2
A/Cardiff/4702/2019	2019-01-18	1359262	PB2	H3N2
A/Surgut/51/2018	2018-12-14	1359720	PB2	H3N2
A/Khanti-Mansiysk/4/2018	2018-11-23	1359219	PB2	H3N2
A/Irkutsk/9356/2018	2018-12-05	1359210	PB2	H3N2
A/Belgorod/4/2018	2018-12-18	1359186	PB2	H3N2
A/Tuymen/6/2018	2018-12-17	1359169	PB2	H3N2
A/Surgut/51/2018	2018-12-14	1358587	PB2	H3N2
A/Kyiv/477/2018	2018-12-12	1372569	PB2	H3N2
A/Kyiv/477/2018	2018-12-12	1372561	PB2	H3N2
A/Kharkiv/447/2018	2018-11-22	1372505	PB2	H3N2
A/Kyiv/471/2018	2018-12-07	1372489	PB2	H3N2
A/Kyiv/471/2018	2018-12-07	1372457	PB2	H3N2
A/Kyiv/466/2018	2018-11-27	1372449	PB2	H3N2
A/Kharkiv/438/2018	2018-11-27	1372433	PB2	H3N2
A/Kharkiv/448/2018	2018-11-19	1372289	PB2	H3N2
A/Kyiv/466/2018	2018-11-27	1372274	PB2	H3N2
A/Kharkiv/438/2018	2018-11-27	1372219	PB2	H3N2
A/Kyiv/473/2018	2018-11-30	1363079	PB2	H3N2
A/Kyiv/485/2018	2018-12-08	1363074	PB2	H3N2
A/Khmelnytskyi/548/2018	2018-12-17	1363054	PB2	H3N2
A/Kharkiv/447/2018	2018-11-22	1363034	PB2	H3N2
A/Kharkiv/448/2018	2018-11-19	1363014	PB2	H3N2
A/Kyiv/527/2018	2018-12-21	1362477	PB2	H3N2
A/Kyiv/539/2018	2018-12-22	1362466	PB2	H3N2
A/Kyiv/537/2018	2018-12-23	1362458	PB2	H3N2
A/Kyiv/531/2018	2018-12-26	1362450	PB2	H3N2
A/Kyiv/529/2018	2018-12-27	1362442	PB2	H3N2
A/Kyiv/524/2018	2018-12-23	1362434	PB2	H3N2
A/Kyiv/540/2018	2018-12-23	1362426	PB2	H3N2
A/Moscow/212/2018	2018-12-19	1372188	PB2	H3N2
A/Bulgaria/1534/2018	2018-12-28	1357037	PB2	H3N2
A/Bulgaria/1452/2018	2018-12-11	1357022	PB2	H3N2
A/Bulgaria/1376/2018	2018-12-03	1357014	PB2	H3N2
A/Bulgaria/1347/2018	2018-12-01	1357006	PB2	H3N2
A/Eskilstuna/7/2018	2018-12-20	1365137	PB2	H3N2
A/Sweden/15/2019	2019-01-23	1365429	PB2	H3N2
A/Sweden/12/2019	2019-01-14	1365384	PB2	H3N2
A/Ystad/3/2018	2018-12-09	1365376	PB2	H3N2
A/Ystad/2/2018	2018-12-04	1365368	PB2	H3N2
A/England/3/2019	2019-01-07	1356085	PB2	H3N2
A/Basse_Normandie/1051/2019	2019-02-11	1374846	PB2	H3N2
A/Lorraine/1049/2019	2019-02-11	1374838	PB2	H3N2
A/Paris/1045/2019	2019-02-12	1374830	PB2	H3N2
A/Centre/1025/2019	2019-01-30	1374822	PB2	H3N2
A/Centre/1023/2019	2019-02-04	1374814	PB2	H3N2
A/Franche_Comte/1009/2019	2019-02-11	1374806	PB2	H3N2
A/Paris/1004/2019	2019-02-11	1374796	PB2	H3N2
A/Paris/996/2019	2019-02-11	1374780	PB2	H3N2
A/Bretagne/988/2019	2019-02-11	1374764	PB2	H3N2
A/Alsace/987/2019	2019-02-11	1374747	PB2	H3N2
A/Nord_Pas_de_Calais/977/2019	2019-02-09	1374727	PB2	H3N2
A/Nord_Pas_de_Calais/973/2019	2019-02-11	1374708	PB2	H3N2
A/Lorraine/951/2019	2019-02-11	1374691	PB2	H3N2
A/Lorraine/950/2019	2019-02-11	1374674	PB2	H3N2
A/Paris/901/2019	2019-02-08	1374626	PB2	H3N2
A/Dijon/840/2019	2019-01-30	1374609	PB2	H3N2
A/Dijon/838/2019	2019-01-30	1374592	PB2	H3N2
A/Centre/804/2019	2019-02-04	1374575	PB2	H3N2
A/Nord_Pas_de_Calais/797/2019	2019-02-05	1374561	PB2	H3N2
A/Paris/735/2019	2019-02-04	1374544	PB2	H3N2
A/Picardie/691/2019	2019-01-30	1374529	PB2	H3N2
A/Bourgogne/686/2019	2019-01-29	1374513	PB2	H3N2
A/Centre/636/2019	2019-01-29	1374498	PB2	H3N2
A/Pays_de_Loire/619/2019	2019-01-28	1374481	PB2	H3N2
A/Pays_de_Loire/617/2019	2019-01-25	1374465	PB2	H3N2
A/Nord_Pas_de_Calais/939/2019	2019-02-06	1367319	PB2	H3N2
A/Lorraine/930/2019	2019-02-06	1367311	PB2	H3N2
A/Picardie/927/2019	2019-02-04	1367303	PB2	H3N2
A/Centre/922/2019	2019-02-07	1367271	PB2	H3N2
A/Paris/917/2019	2019-02-07	1367263	PB2	H3N2
A/Champagne_Ardenne/916/2019	2019-02-04	1367255	PB2	H3N2
A/Haute_Normandie/881/2019	2019-01-06	1367232	PB2	H3N2
A/Centre/875/2019	2019-02-06	1367224	PB2	H3N2
A/Picardie/864/2019	2019-02-05	1367208	PB2	H3N2
A/Nord_Pas_de_Calais/861/2019	2019-02-05	1367200	PB2	H3N2
A/Nord_Pas_de_Calais/827/2019	2019-02-04	1367177	PB2	H3N2
A/Haute_Normandie/825/2019	2019-02-04	1367169	PB2	H3N2
A/Centre/820/2019	2019-02-06	1367161	PB2	H3N2
A/Lorraine/807/2019	2019-02-04	1367153	PB2	H3N2
A/Bretagne/791/2019	2019-01-28	1367145	PB2	H3N2
A/Picardie/712/2019	2019-01-24	1367114	PB2	H3N2
A/Paris/641/2019	2019-01-28	1360335	PB2	H3N2
A/Basse_Normandie/640/2019	2019-01-28	1360327	PB2	H3N2
A/Paris/627/2019	2019-01-30	1360311	PB2	H3N2
A/Basse_Normandie/626/2019	2019-01-28	1360303	PB2	H3N2
A/Alsace/608/2019	2019-01-27	1360295	PB2	H3N2
A/Nord_Pas_de_Calais/594/2019	2019-01-26	1360271	PB2	H3N2
A/Paris/591/2019	2019-01-28	1360263	PB2	H3N2
A/Pays_de_Loire/585/2019	2019-01-28	1360255	PB2	H3N2
A/Bourgogne/583/2019	2019-01-29	1360247	PB2	H3N2
A/Franche_Comte/566/2019	2019-01-28	1360231	PB2	H3N2
A/Nord_Pas_de_Calais/564/2019	2019-01-29	1360223	PB2	H3N2
A/Lorraine/555/2019	2019-01-28	1360215	PB2	H3N2
A/Paris/523/2019	2019-01-27	1360207	PB2	H3N2
A/Paris/507/2019	2019-01-28	1360183	PB2	H3N2
A/Centre/206/2019	2019-01-16	1360143	PB2	H3N2
A/Nord_Pas_de_Calais/2795/2018	2018-12-31	1360135	PB2	H3N2
A/Dijon/2788/2018	2018-12-25	1360127	PB2	H3N2
A/Dijon/2784/2018	2019-01-03	1360119	PB2	H3N2
A/Centre/478/2019	2019-01-26	1355893	PB2	H3N2
A/Centre/477/2019	2019-01-25	1355885	PB2	H3N2
A/Centre/476/2019	2019-01-26	1355877	PB2	H3N2
A/Centre/474/2019	2019-01-25	1355861	PB2	H3N2
A/Basse_Normandie/468/2019	2019-01-18	1355853	PB2	H3N2
A/Bourgogne/459/2019	2019-01-23	1355837	PB2	H3N2
A/Paris/452/2019	2019-01-21	1355829	PB2	H3N2
A/Lorraine/447/2019	2019-01-24	1355821	PB2	H3N2
A/Paris/443/2019	2019-01-19	1355813	PB2	H3N2
A/Franche_Comte/438/2019	2019-01-21	1355797	PB2	H3N2
A/Dijon/431/2019	2019-01-20	1355789	PB2	H3N2
A/Picardie/419/2019	2019-01-22	1355773	PB2	H3N2
A/Paris/414/2019	2019-01-21	1355757	PB2	H3N2
A/Lorraine/410/2019	2019-01-21	1355749	PB2	H3N2
A/Paris/393/2019	2019-01-23	1355741	PB2	H3N2
A/Paris/392/2019	2019-01-23	1355733	PB2	H3N2
A/Nord_Pas_de_Calais/371/2019	2019-01-18	1355694	PB2	H3N2
A/Haute_Normandie/337/2019	2019-01-21	1355686	PB2	H3N2
A/Pays_de_Loire/325/2019	2019-01-15	1355678	PB2	H3N2
A/Saint-Petersburg/RII-584S/2019	2019-01-16	1352188	PB2	H3N2
A/Saint-Petersburg/RII-577S/2019	2019-01-16	1352180	PB2	H3N2
A/Saint-Petersburg/RII-563S/2019	2019-01-15	1352172	PB2	H3N2
A/Saint-Petersburg/RII-557S/2019	2019-01-14	1352164	PB2	H3N2
A/Saint-Petersburg/RII-499S/2019	2019-01-13	1352156	PB2	H3N2
A/Saint-Petersburg/RII-492S/2019	2019-01-13	1352148	PB2	H3N2
A/Luxembourg/19005431/2019	2019-01-29	1390010	PB2	H3N2
A/Luxembourg/19005212/2019	2019-01-29	1390002	PB2	H3N2
A/Luxembourg/19005195/2019	2019-01-29	1389994	PB2	H3N2
A/Luxembourg/19004602/2019	2019-01-25	1389986	PB2	H3N2
A/Luxembourg/19004268/2019	2019-01-23	1389978	PB2	H3N2
A/Luxembourg/19003739/2019	2019-01-22	1389968	PB2	H3N2
A/Luxembourg/18062115/2018	2018-12-04	1389960	PB2	H3N2
A/Luxembourg/18065046/2018	2018-12-15	1384549	PB2	H3N2
A/Luxembourg/18064751/2018	2018-12-13	1384543	PB2	H3N2
A/Luxembourg/18061393/2018	2018-11-29	1383444	PB2	H3N2
A/Alicante/19_0684_20181203	2018-12-03	1384258	PB2	H3N2
A/Valencia/07_1243_20190114	2019-01-14	1384245	PB2	H3N2
A/Valencia/07_1147_20190107	2019-01-07	1384234	PB2	H3N2
A/Castellon/02_1187_20190117	2019-01-17	1384220	PB2	H3N2
A/Castellon/02_1020_20190104	2019-01-04	1384210	PB2	H3N2
A/Swansea/7185/2019	2019-01-22	1388835	PB2	H3N2
A/Holywell/1856/2019	2019-01-28	1388819	PB2	H3N2
A/Kyiv/489/2018	2018-12-11	1387243	PB2	H3N2
A/Kyiv/492/2018	2018-12-13	1387237	PB2	H3N2
A/Khmelnytskyi/549/2018	2018-12-17	1387163	PB2	H3N2
A/Kyiv/482/2018	2018-12-12	1387057	PB2	H3N2
A/Kyiv/514/2018	2018-12-18	1386813	PB2	H3N2
A/Kyiv/496/2018	2018-12-13	1386474	PB2	H3N2
A/Kyiv/500/2018	2018-12-14	1386466	PB2	H3N2
A/Kyiv/473/2018	2018-11-30	1386453	PB2	H3N2
A/Kyiv/485/2018	2018-12-08	1386445	PB2	H3N2
A/Khmelnytskyi/552/2018	2018-12-17	1386392	PB2	H3N2
A/Khmelnytskyi/551/2018	2018-12-17	1386384	PB2	H3N2
A/Khmelnytskyi/550/2018	2018-12-17	1386376	PB2	H3N2
A/Kyiv/505/2018	2018-12-18	1386369	PB2	H3N2
A/Kyiv/508/2018	2018-12-16	1386346	PB2	H3N2
A/Kyiv/500/2018	2018-12-14	1386331	PB2	H3N2
A/Kyiv/496/2018	2018-12-13	1386314	PB2	H3N2
A/Kyiv/484/2018	2018-12-08	1386284	PB2	H3N2
A/Kyiv/488/2018	2018-12-10	1386276	PB2	H3N2
A/Kyiv/489/2018	2018-12-11	1386268	PB2	H3N2
A/Kyiv/492/2018	2018-12-13	1385841	PB2	H3N2
A/Kyiv/508/2018	2018-12-16	1385737	PB2	H3N2
A/Kyiv/522/2018	2018-12-20	1382307	PB2	H3N2
A/Kyiv/514/2018	2018-12-18	1382299	PB2	H3N2
A/Moscow/236/2018	2018-12-26	1386927	PB2	H3N2
A/Moscow/238/2018	2018-12-27	1386923	PB2	H3N2
A/Moscow/234/2018	2018-12-25	1386915	PB2	H3N2
A/Tomsk/242/2018	2018-12-04	1386122	PB2	H3N2
A/Moscow/238/2018	2018-12-27	1386107	PB2	H3N2
A/Moscow/240/2018	2018-12-25	1386101	PB2	H3N2
A/Moscow/234/2018	2018-12-25	1386093	PB2	H3N2
A/Tomsk/242/2018	2018-12-04	1385985	PB2	H3N2
A/Moscow/240/2018	2018-12-25	1385970	PB2	H3N2
A/Moscow/230/2018	2018-12-23	1385962	PB2	H3N2
A/Bulgaria/1534/2018	2018-12-28	1386306	PB2	H3N2
A/Bulgaria/1347/2018	2018-12-01	1386301	PB2	H3N2
A/Eskilstuna/6/2019	2019-02-13	1377552	PB2	H3N2
A/Eskilstuna/5/2019	2019-02-07	1377544	PB2	H3N2
A/Sweden/24/2019	2019-02-12	1377533	PB2	H3N2
A/Skovde/1/2019	2019-02-11	1377524	PB2	H3N2
A/Uppsala/1/2019	2019-01-31	1377516	PB2	H3N2
A/Eskilstuna/4/2019	2019-01-31	1377508	PB2	H3N2
A/Eskilstuna/3/2019	2019-01-30	1377500	PB2	H3N2
A/Trollhattan/1/2019	2019-01-29	1377492	PB2	H3N2
A/Umea/1/2018	2018-12-17	1377484	PB2	H3N2
A/Eskilstuna/2/2019	2019-01-21	1377476	PB2	H3N2
A/Eskilstuna/1/2019	2019-01-21	1377467	PB2	H3N2
A/England/77/2019	2019-01-02	1377154	PB2	H3N2
A/England/76/2019	2019-01-03	1377146	PB2	H3N2
A/England/771/2018	2018-12-31	1377138	PB2	H3N2
A/England/75/2019	2019-01-02	1377130	PB2	H3N2
A/England/770/2018	2018-12-14	1377122	PB2	H3N2
A/England/768/2018	2018-12-17	1377113	PB2	H3N2
A/England/767/2018	2018-12-12	1377105	PB2	H3N2
A/England/766/2018	2018-11-28	1377097	PB2	H3N2
A/England/764/2018	2018-11-16	1377089	PB2	H3N2
A/England/763/2018	2018-11-07	1377081	PB2	H3N2
A/England/762/2018	2018-11-03	1377073	PB2	H3N2
A/England/761/2018	2018-10-25	1377065	PB2	H3N2
A/Alsace/1473/2019	2019-02-12	1388808	PB2	H3N2
A/Franche_Comte/1384/2019	2019-02-18	1388800	PB2	H3N2
A/Picardie/1378/2019	2019-02-19	1388792	PB2	H3N2
A/Picardie/1371/2019	2019-02-26	1388784	PB2	H3N2
A/Dijon/1352/2019	2019-02-24	1388776	PB2	H3N2
A/Alsace/1329/2019	2019-02-22	1388768	PB2	H3N2
A/Picardie/1324/2019	2019-02-21	1388760	PB2	H3N2
A/Pays_de_Loire/1305/2019	2019-02-10	1388744	PB2	H3N2
A/Haute_Normandie/1258/2019	2019-02-19	1388736	PB2	H3N2
A/Paris/1256/2019	2019-02-19	1388728	PB2	H3N2
A/Lorraine/1237/2019	2019-02-20	1388712	PB2	H3N2
A/Bretagne/1210/2019	2019-02-19	1388689	PB2	H3N2
A/Paris/1176/2019	2019-02-18	1388681	PB2	H3N2
A/Brest/2630/2018	2018-12-11	1384869	PB2	H3N2
A/Pays_de_Loire/1418/2019	2019-02-26	1383603	PB2	H3N2
A/Basse_Normandie/1403/2019	2019-02-25	1383595	PB2	H3N2
A/Franche_Comte/1391/2019	2019-02-22	1383587	PB2	H3N2
A/Franche_Comte/1389/2019	2019-02-14	1383579	PB2	H3N2
A/Franche_Comte/1387/2019	2019-02-15	1383571	PB2	H3N2
A/Dijon/1355/2019	2019-02-16	1383563	PB2	H3N2
A/Paris/1340/2019	2019-02-22	1383547	PB2	H3N2
A/Alsace/1338/2019	2019-02-25	1383539	PB2	H3N2
A/Nord_Pas_de_Calais/1328/2019	2019-02-16	1383531	PB2	H3N2
A/Centre/1316/2019	2019-02-20	1383523	PB2	H3N2
A/Pays_de_Loire/1315/2019	2019-02-19	1383515	PB2	H3N2
A/Bretagne/1296/2019	2019-02-21	1383507	PB2	H3N2
A/Pays_de_Loire/1272/2019	2019-01-31	1383491	PB2	H3N2
A/Pays_de_Loire/1268/2019	2019-02-01	1383483	PB2	H3N2
A/Picardie/1264/2019	2019-02-14	1383475	PB2	H3N2
A/Alsace/1219/2019	2019-02-18	1383467	PB2	H3N2
A/Alsace/1212/2019	2019-02-18	1383459	PB2	H3N2
A/Paris/1189/2019	2019-02-14	1383451	PB2	H3N2
A/Nord_Pas_de_Calais/1085/2019	2019-02-14	1375260	PB2	H3N2
A/Bourgogne/1248/2019	2019-02-18	1374958	PB2	H3N2
A/Paris/1226/2019	2019-02-18	1374950	PB2	H3N2
A/Bretagne/1222/2019	2019-02-18	1374942	PB2	H3N2
A/Nord_Pas_de_Calais/1183/2019	2019-02-14	1374934	PB2	H3N2
A/Paris/1175/2019	2019-02-18	1374926	PB2	H3N2
A/Basse_Normandie/1162/2019	2019-02-12	1374918	PB2	H3N2
A/Paris/1148/2019	2019-02-13	1374910	PB2	H3N2
A/Franche_Comte/1144/2019	2019-02-12	1374902	PB2	H3N2
A/Pays_de_Loire/1129/2019	2019-02-12	1374894	PB2	H3N2
A/Bourgogne/1094/2019	2019-02-13	1374886	PB2	H3N2
A/Centre/1090/2019	2019-02-11	1374878	PB2	H3N2
A/Alsace/1087/2019	2019-02-12	1374870	PB2	H3N2
A/Nord_Pas_de_Calais/1058/2019	2019-02-11	1374862	PB2	H3N2
A/Centre/1055/2019	2019-02-11	1374854	PB2	H3N2
A/Luxembourg/19006877/2019	2019-02-06	1398920	PB2	H3N2
A/Luxembourg/19008307/2019	2019-02-12	1394535	PB2	H3N2
A/Luxembourg/19005732/2019	2019-01-29	1394528	PB2	H3N2
A/Luxembourg/19003743/2019	2019-01-21	1394523	PB2	H3N2
A/Luxembourg/19005137/2019	2019-01-25	1394514	PB2	H3N2
A/Luxembourg/19008327/2019	2019-02-12	1394507	PB2	H3N2
A/Luxembourg/19008326/2019	2019-02-12	1394500	PB2	H3N2
A/Luxembourg/19008039/2019	2019-02-11	1394493	PB2	H3N2
A/Luxembourg/19008025/2019	2019-02-11	1394486	PB2	H3N2
A/Luxembourg/19008024/2019	2019-02-10	1394479	PB2	H3N2
A/Luxembourg/19008022/2019	2019-02-10	1394472	PB2	H3N2
A/Luxembourg/19008019/2019	2019-02-12	1394458	PB2	H3N2
A/Luxembourg/19008013/2019	2019-02-09	1394451	PB2	H3N2
A/Luxembourg/19007685/2019	2019-02-07	1394444	PB2	H3N2
A/Luxembourg/19007679/2019	2019-02-06	1394437	PB2	H3N2
A/Luxembourg/19007245/2019	2019-02-05	1394430	PB2	H3N2
A/Luxembourg/19006908/2019	2019-02-04	1394423	PB2	H3N2
A/Luxembourg/19006889/2019	2019-02-06	1394416	PB2	H3N2
A/Luxembourg/19006872/2019	2019-02-02	1394409	PB2	H3N2
A/Luxembourg/19006628/2019	2019-03-02	1394402	PB2	H3N2
A/Luxembourg/19006522/2019	2019-01-02	1394395	PB2	H3N2
A/Luxembourg/19006190/2019	2019-01-31	1394388	PB2	H3N2
A/Luxembourg/19005983/2019	2019-01-31	1394381	PB2	H3N2
A/Luxembourg/19005848/2019	2019-01-31	1394374	PB2	H3N2
A/Luxembourg/19005742/2019	2019-01-29	1394367	PB2	H3N2
A/Luxembourg/19005741/2019	2019-01-28	1394360	PB2	H3N2
A/Luxembourg/19005213/2019	2019-01-28	1394353	PB2	H3N2
A/Luxembourg/19004791/2019	2019-01-23	1394346	PB2	H3N2
A/Luxembourg/19004056/2019	2019-01-22	1394339	PB2	H3N2
A/Luxembourg/19007251/2019	2019-02-04	1394322	PB2	H3N2
A/Luxembourg/19004048/2019	2019-01-18	1390415	PB2	H3N2
A/Luxembourg/19004046/2019	2019-01-22	1390408	PB2	H3N2
A/Luxembourg/19004045/2019	2019-01-21	1390401	PB2	H3N2
A/Luxembourg/19003736/2019	2019-01-21	1390394	PB2	H3N2
A/Luxembourg/18065564/2018	2018-12-18	1390387	PB2	H3N2
A/Luxembourg/19008311/2019	2019-02-13	1390131	PB2	H3N2
A/Luxembourg/19008310/2019	2019-02-13	1390123	PB2	H3N2
A/Luxembourg/19008306/2019	2019-02-13	1390115	PB2	H3N2
A/Luxembourg/19008258/2019	2019-02-12	1390107	PB2	H3N2
A/Luxembourg/19008030/2019	2019-02-12	1390099	PB2	H3N2
A/Luxembourg/19008028/2019	2019-02-12	1390091	PB2	H3N2
A/Luxembourg/19008027/2019	2019-02-12	1390083	PB2	H3N2
A/Luxembourg/19007413/2019	2019-02-07	1390075	PB2	H3N2
A/Luxembourg/19006890/2019	2019-02-06	1390067	PB2	H3N2
A/Luxembourg/19006878/2019	2019-02-06	1390059	PB2	H3N2
A/Luxembourg/19006613/2019	2019-02-05	1390050	PB2	H3N2
A/Luxembourg/19005985/2019	2019-02-01	1390042	PB2	H3N2
A/Luxembourg/19005975/2019	2019-02-01	1390034	PB2	H3N2
A/Luxembourg/19005974/2019	2019-02-01	1390026	PB2	H3N2
A/Luxembourg/19005723/2019	2019-01-31	1390018	PB2	H3N2
A/Llangollen/4638/2019	2019-03-22	1414803	PB2	H3N2
A/Wrexham/5406/2019	2019-03-14	1414793	PB2	H3N2
A/Cardiff/9485/2019	2019-03-06	1414637	PB2	H3N2
A/Cardiff/9333/2019	2019-03-01	1414627	PB2	H3N2
A/Maerdy/5598/2019	2019-03-14	1414617	PB2	H3N2
A/Saundersfoot/6187/2019	2019-03-19	1414554	PB2	H3N2
A/BurryPort/1888/2019	2019-03-14	1414491	PB2	H3N2
A/Blaenau_Ffestiniog/0339/2019	2019-02-11	1414322	PB2	H3N2
A/Llandudno/1508/2018	2019-02-10	1414314	PB2	H3N2
A/Buckley/0760/2019	2019-02-07	1414301	PB2	H3N2
A/Aberdare/0632/2019	2019-02-13	1414293	PB2	H3N2
A/Aberdare/0588/2019	2019-02-11	1414278	PB2	H3N2
A/Cardiff/0428/2019	2019-02-08	1414270	PB2	H3N2
A/Kyiv/482/2018	2018-12-12	1398149	PB2	H3N2
A/Kyiv/484/2018	2018-12-08	1398135	PB2	H3N2
A/Kyiv/488/2018	2018-12-10	1398057	PB2	H3N2
A/Moscow/220/2018	2018-12-20	1407902	PB2	H3N2
A/Moscow/212/2018	2018-12-19	1407637	PB2	H3N2
A/Moscow/230/2018	2018-12-23	1407427	PB2	H3N2
A/Galve/4/2019	2019-03-06	1394874	PB2	H3N2
A/Boras/3/2019	2019-03-08	1394866	PB2	H3N2
A/Stockholm/9/2019	2019-03-07	1394858	PB2	H3N2
A/Linkoping/7/2019	2019-03-05	1394842	PB2	H3N2
A/Stockholm/7/2019	2019-02-24	1394826	PB2	H3N2
A/Helsingborg/1/2019	2019-02-19	1394802	PB2	H3N2
A/Malmoe/1/2019	2019-02-18	1394794	PB2	H3N2
A/Uppsala/4/2019	2019-02-26	1394770	PB2	H3N2
A/Sweden/29/2019	2019-02-19	1394756	PB2	H3N2
A/Linkoping/6/2019	2019-02-19	1394724	PB2	H3N2
A/Paris/1616/2019	2019-03-07	1398668	PB2	H3N2
A/Rouen/1568/2019	2019-01-24	1398660	PB2	H3N2
A/Paris/1558/2019	2019-03-04	1398652	PB2	H3N2
A/Pays_de_Loire/1554/2019	2019-03-07	1398644	PB2	H3N2
A/Paris/1551/2019	2019-03-07	1398636	PB2	H3N2
A/Bretagne/1531/2019	2019-03-02	1398597	PB2	H3N2
A/Alsace/1526/2019	2019-01-29	1398589	PB2	H3N2
A/Alsace/1525/2019	2019-02-07	1398581	PB2	H3N2
A/Pays_de_Loire/1518/2019	2019-02-17	1398557	PB2	H3N2
A/Centre/1487/2019	2019-02-12	1398549	PB2	H3N2
A/Centre/1480/2019	2019-02-09	1398533	PB2	H3N2
A/Centre/1477/2019	2019-02-17	1398525	PB2	H3N2
A/Centre/1475/2019	2019-02-11	1398517	PB2	H3N2
A/Saint-Petersburg/RII-2126S/2019	2019-02-11	1414740	PB2	H3N2
A/Saint-Petersburg/RII-3007S/2019	2019-03-04	1414575	PB2	H3N2
A/SosnovyiBor/RII-1864S/2019	2019-02-07	1414416	PB2	H3N2
A/Saint-Petersburg/RII-1271S/2019	2019-01-28	1414393	PB2	H3N2
A/Saint-Petersburg/RII-2370S/2019	2019-02-15	1414256	PB2	H3N2
A/Saint-Petersburg/RII-2788S/2019	2019-02-27	1414234	PB2	H3N2
A/Saint-Petersburg/RII-2450S/2019	2019-02-18	1414115	PB2	H3N2
A/Saint-Petersburg/RII-2448S/2019	2019-02-18	1414108	PB2	H3N2
A/Kirovsk/RII-1500S/2019	2019-02-04	1414092	PB2	H3N2
A/Noyabrsk/RII-2490S/2019	2019-02-11	1414138	PB2	H3N2
A/Noyabrsk/RII-2489S/2019	2019-02-09	1414130	PB2	H3N2
A/Noyabrsk/RII-2488S/2019	2019-02-11	1414122	PB2	H3N2
A/Vologda/RII-3086S/2019	2019-02-22	1414666	PB2	H3N2
A/Vologda/RII-3059S/2019	2019-02-11	1414650	PB2	H3N2
A/Shuberskoye/RII-2201S/2019	2019-02-03	1414100	PB2	H3N2
A/Izhevsk/RII-2539S/2019	2019-02-12	1414170	PB2	H3N2
A/Izhevsk/RII-2534S/2019	2019-02-09	1414162	PB2	H3N2
A/Izhevsk/RII-2532S/2019	2019-02-09	1414154	PB2	H3N2
A/Stavropol/RII-3378S/2019	2019-02-07	1414682	PB2	H3N2
A/Stavropol/RII-3376S/2019	2019-02-09	1414674	PB2	H3N2
A/Irkutsk/RII-2771S/2019	2019-02-16	1414218	PB2	H3N2
A/Pskov/RII-3521S/2019	2019-03-05	1414732	PB2	H3N2
A/Samara/RII-3184S/2019	2019-03-01	1414599	PB2	H3N2
A/Ufa/RII-3113S/2019	2019-02-03	1414591	PB2	H3N2
A/Makhachkala/RII-2583S/2019	2019-02-14	1414178	PB2	H3N2
A/Verkh-Chebula/RII-2987S/2019	2019-02-07	1414583	PB2	H3N2
A/Anzhero-Sudzhensk/RII-2997S/2019	2019-01-30	1414567	PB2	H3N2
A/Kemerovo/RII-2983S/2019	2019-02-08	1414559	PB2	H3N2
A/Krasnoyarsk/RII-813S/2019	2019-01-10	1414370	PB2	H3N2
A/Naryan-Mar/RII-1000S/2019	2019-01-21	1414076	PB2	H3N2
A/Yakutsk/RII-1079S/2019	2019-01-15	1414378	PB2	H3N2
A/Groznyi/RII-2749S/2019	2019-02-18	1414202	PB2	H3N2
A/Groznyi/RII-2741S/2019	2019-01-23	1414194	PB2	H3N2
A/Ulan-Ude/RII-1116S/2019	2019-01-14	1414249	PB2	H3N2
A/Ulan-Ude/RII-1114S/2019	2019-01-14	1414242	PB2	H3N2
A/Buckley/0398/2019	2019-03-24	1414909	PB2	H3N2
A/Wrexham/6341/2019	2019-03-23	1414901	PB2	H3N2
A/CefnYBedd/6305/2019	2019-03-22	1414846	PB2	H3N2
A/Kaluga/15015/2019	2019-01-16	1426846	PB2	H3N2
A/Ulyanovsk/225/2019	2019-03-05	1425177	PB2	H3N2
A/NovyUrengoy/127/2019	2019-01-21	1425219	PB2	H3N2
A/YANAO/6/2019	2019-02-27	1425191	PB2	H3N2
A/Stavropol/39/2018	2018-12-27	1426783	PB2	H3N2
A/Vyazemsk/2204/2018	2018-12-04	1425436	PB2	H3N2
A/Irkutsk/228/2019	2019-01-22	1425205	PB2	H3N2
A/Irkutsk/1295/2019	2019-03-08	1425198	PB2	H3N2
A/Buryatia/3/2019	2019-02-05	1426790	PB2	H3N2
A/Kemerovo/42/2019	2019-01-15	1426839	PB2	H3N2
A/Kemerovo/128/2019	2019-01-31	1426832	PB2	H3N2
A/Kemerovo/33/2019	2019-01-21	1426825	PB2	H3N2
A/Kemerovo/15/2019	2019-01-14	1426818	PB2	H3N2
A/Kemerovo/191/2019	2019-02-04	1425156	PB2	H3N2
A/Vladimir/180/2019	2019-02-16	1425184	PB2	H3N2
A/Tyva/1/2019	2019-01-09	1426811	PB2	H3N2
A/Tyva/116/2019	2019-02-11	1425271	PB2	H3N2
A/Komi/106/2019	2019-01-03	1426776	PB2	H3N2
A/Omsk/3296/3018	2018-12-20	1426804	PB2	H3N2
A/Astrakhan/1/2019	2019-02-08	1425422	PB2	H3N2
A/Novosibirsk/3/2019	2019-01-09	1426797	PB2	H3N2
A/Tomsk/19592/2018	2018-12-04	1425443	PB2	H3N2
A/Tomsk/20604/2018	2018-12-27	1425170	PB2	H3N2
A/Tomsk/1924/2019	2019-02-08	1425163	PB2	H3N2
A/Saint-Petersburg/307/2019	2019-01-23	1425429	PB2	H3N2
A/Saint-Petersburg/437/2019	2019-02-06	1425212	PB2	H3N2
A/Saint-Petersburg/311/2019	2019-01-23	1425149	PB2	H3N2
A/Belgorod/6/2018	2018-12-12	1426769	PB2	H3N2
A/Paris/1713/2019	2019-02-01	1421649	PB2	H3N2
A/Paris/1712/2019	2019-02-10	1421634	PB2	H3N2
A/Paris/1697/2019	2019-02-25	1421597	PB2	H3N2
A/Champagne_Ardenne/1664/2019	2019-03-11	1421566	PB2	H3N2
A/Alsace/1660/2019	2019-03-12	1421549	PB2	H3N2
A/Franche_Comte/1653/2019	2019-03-11	1421518	PB2	H3N2
A/Paris/1648/2019	2019-03-12	1421471	PB2	H3N2
A/Lorraine/1632/2019	2019-03-11	1421444	PB2	H3N2
A/Lorraine/1631/2019	2019-03-11	1421430	PB2	H3N2
A/Lorraine/1630/2019	2019-03-11	1421415	PB2	H3N2
A/Lorraine/1629/2019	2019-03-11	1421403	PB2	H3N2
A/Bretagne/1627/2019	2019-03-12	1421386	PB2	H3N2
A/Champagne_Ardenne/1617/2019	2019-03-12	1421370	PB2	H3N2
A/Franche_Comte/1613/2019	2019-03-05	1421353	PB2	H3N2
A/Paris/1393/2019	2019-02-26	1421320	PB2	H3N2
A/Paris/1672/2019	2019-03-15	1415102	PB2	H3N2
A/Paris/1603/2019	2019-03-11	1415094	PB2	H3N2
A/Alsace/1602/2019	2019-03-11	1415086	PB2	H3N2
A/Lorraine/1577/2019	2019-03-11	1415070	PB2	H3N2
A/Pays_de_Loire/1557/2019	2019-03-05	1415047	PB2	H3N2
A/Bretagne/1553/2019	2019-03-05	1415039	PB2	H3N2
A/Bretagne/1543/2019	2019-03-04	1415031	PB2	H3N2
A/Pays_de_Loire/1540/2019	2019-03-02	1415023	PB2	H3N2
A/Pays_de_Loire/1507/2019	2019-02-25	1415015	PB2	H3N2
A/Pays_de_Loire/1499/2019	2019-03-01	1415007	PB2	H3N2
A/Basse_Normandie/1492/2019	2019-03-01	1414999	PB2	H3N2
A/Bourgogne/1469/2019	2019-02-27	1414991	PB2	H3N2
A/Nord_Pas_de_Calais/1466/2019	2019-02-28	1414983	PB2	H3N2
A/Centre/1451/2019	2019-02-28	1414975	PB2	H3N2
A/Picardie/1420/2019	2019-02-27	1414943	PB2	H3N2
A/Paris/1397/2019	2019-02-26	1414935	PB2	H3N2
A/Moscow/12/2019	2019-02-04	1420102	PB2	H3N2
A/Kaliningrad/56/2019	2019-02-14	1420126	PB2	H3N2
A/Kaliningrad/57/2019	2019-02-19	1420065	PB2	H3N2
A/Kaliningrad/17/2019	2019-01-22	1414868	PB2	H3N2
A/Petrozavodsk/RII-3430S/2019	2019-02-18	1414818	PB2	H3N2
A/Arkhangelsk/27/2019	2019-02-08	1420025	PB2	H3N2
A/Arkhangelsk/18/2019	2019-02-04	1420017	PB2	H3N2
A/Arkhangelsk/17/2019	2019-02-02	1414877	PB2	H3N2
A/Novosibirsk/08/2019	2019-01-12	1420169	PB2	H3N2
A/Novosibirsk/50/2019	2019-02-02	1420134	PB2	H3N2
A/Novosibirsk/10/2019	2019-01-13	1420110	PB2	H3N2

## Sheet: Sheet4
StrainName	Time	Accession	Segment	Subtype
A/Penarth/6242/2018	2018-11-03	1319740	PB2	H1N1
A/Denbigh/6913/2019	2019-01-02	1338488	PB2	H1N1
A/Prestatyn/3111/2018	2018-12-28	1338472	PB2	H1N1
A/Cardiff/5637/2018	2018-12-30	1338464	PB2	H1N1
A/Cardiff/5384/2018	2018-12-20	1338456	PB2	H1N1
A/Wrexham/6753/2018	2018-12-27	1338387	PB2	H1N1
A/MerthyrTydfil/5503/2018	2018-12-26	1337355	PB2	H1N1
A/Cardiff/5481/2018	2018-12-25	1336538	PB2	H1N1
A/Caerphilly/4239/2018	2018-12-20	1336365	PB2	H1N1
A/Rhyl/9959/2018	2018-12-24	1336349	PB2	H1N1
A/Holywell/9936/2018	2018-12-22	1336341	PB2	H1N1
A/Cardiff/1657/2018	2018-12-29	1336333	PB2	H1N1
A/Cardiff/5622/2018	2018-12-30	1336311	PB2	H1N1
A/Cardiff/5552/2018	2018-12-28	1336297	PB2	H1N1
A/Wrexham/5497/2018	2018-12-13	1334016	PB2	H1N1
A/Wrexham/9548/2018	2018-12-12	1334008	PB2	H1N1
A/MerthyrTydfil/7900/2018	2018-12-12	1334000	PB2	H1N1
A/Cardiff/5224/2018	2018-12-12	1333992	PB2	H1N1
A/Swansea/2948/2018	2018-12-12	1333969	PB2	H1N1
A/Swansea/5220/2018	2018-12-14	1333953	PB2	H1N1
A/Cwmbran/4014/2018	2018-12-13	1333937	PB2	H1N1
A/Abergele/8150/2018	2018-12-07	1332076	PB2	H1N1
A/Llangollen/0565/2018	2018-12-06	1332055	PB2	H1N1
A/Newport/5076/2018	2018-12-06	1331992	PB2	H1N1
A/Newport/6836/2018	2018-12-06	1331565	PB2	H1N1
A/Crumlin/6833/2018	2018-12-05	1331552	PB2	H1N1
A/Neath/2314/2018	2018-12-08	1331544	PB2	H1N1
A/Treorchy/0003/2018	2018-12-08	1331383	PB2	H1N1
A/Pontyclun/1660/2018	2018-12-06	1331089	PB2	H1N1
A/Caerphilly/4878/2018	2018-12-06	1331080	PB2	H1N1
A/PortTalbot/2125/2018	2018-12-06	1331072	PB2	H1N1
A/Wrexham/2436/2018	2018-12-08	1331063	PB2	H1N1
A/Wrexham/8684/2018	2018-12-04	1328538	PB2	H1N1
A/Wrexham/0828/2018	2018-12-03	1328530	PB2	H1N1
A/Wrexham/9249/2018	2018-11-28	1328522	PB2	H1N1
A/Wrexham/5068/2018	2018-11-28	1328508	PB2	H1N1
A/Cardiff/5013/2018	2018-12-04	1328495	PB2	H1N1
A/PortTalbot/1276/2018	2018-12-03	1328474	PB2	H1N1
A/Bridgend/1275/2018	2018-12-02	1328466	PB2	H1N1
A/Swansea/0201/2018	2018-11-23	1326851	PB2	H1N1
A/Neath/0115/2018	2018-11-23	1326843	PB2	H1N1
A/Neath/0114/2018	2018-11-23	1326402	PB2	H1N1
A/Neath/9887/2018	2018-10-23	1326390	PB2	H1N1
A/Swansea/9504/2018	2018-11-20	1326382	PB2	H1N1
A/Cardiff/4940/2018	2018-10-22	1326254	PB2	H1N1
A/MilfordHaven/5108/2018	2018-11-14	1324806	PB2	H1N1
A/Ammanford/9272/2018	2018-11-11	1324750	PB2	H1N1
A/Cardiff/6303/2018	2018-11-06	1322830	PB2	H1N1
A/Cardiff/6243/2018	2018-11-04	1321527	PB2	H1N1
A/Llanelli/9736/2018	2018-11-01	1319884	PB2	H1N1
A/Llanelli/9467/2018	2018-10-29	1319869	PB2	H1N1
A/Cardiff/6179/2018	2018-11-01	1319847	PB2	H1N1
A/Swansea/6837/2018	2018-10-31	1319833	PB2	H1N1
A/Swansea/6719/2018	2018-10-30	1319755	PB2	H1N1
A/Cardiff/6210/2018	2018-11-04	1319731	PB2	H1N1
A/Cardiff/6205/2018	2018-11-04	1319723	PB2	H1N1
A/Llanelli/0234/2018	2018-10-28	1319022	PB2	H1N1
A/Llanelli/0228/2018	2018-10-28	1319014	PB2	H1N1
A/Llanelli/3076/2018	2018-10-25	1318995	PB2	H1N1
A/Neath/6337/2018	2018-10-28	1318964	PB2	H1N1
A/Swansea/6074/2018	2018-10-26	1318956	PB2	H1N1
A/Swansea/4986/2018	2018-10-24	1318948	PB2	H1N1
A/Swansea/4984/2018	2018-10-25	1318939	PB2	H1N1
A/Cardiff/5211/2018	2018-12-12	1333984	PB2	H1N1
A/Chita/1V/2018	2018-11-29	1333849	PB2	H1N1
A/Lipetsk/2V/2018	2018-11-16	1333843	PB2	H1N1
A/Lipetsk/1V/2018	2018-11-16	1333837	PB2	H1N1
A/Samara/1V/2018	2018-11-07	1333827	PB2	H1N1
A/Chechnya/1V/2018	2018-12-06	1333821	PB2	H1N1
A/Sweden/67/2018	2019-01-02	1338342	PB2	H1N1
A/Sweden/69/2018	2018-12-27	1338375	PB2	H1N1
A/Sweden/68/2018	2018-12-18	1338350	PB2	H1N1
A/Sweden/66/2018	2018-12-23	1338334	PB2	H1N1
A/Sweden/64/2018	2018-12-28	1338326	PB2	H1N1
A/Linkoping/65/2018	2018-12-10	1337306	PB2	H1N1
A/Sweden/63/2018	2018-12-10	1337254	PB2	H1N1
A/Sweden/62/2018	2018-12-05	1337246	PB2	H1N1
A/Sweden/61/2018	2018-12-01	1337238	PB2	H1N1
A/Sweden/59/2018	2018-12-03	1337230	PB2	H1N1
A/Sweden/58/2018	2018-12-03	1337222	PB2	H1N1
A/Skovde/3/2018	2018-12-06	1337214	PB2	H1N1
A/Uppsala/4/2018	2018-12-05	1337196	PB2	H1N1
A/Uppsala/3/2018	2018-12-04	1337188	PB2	H1N1
A/Eskilstuna/2/2018	2018-12-06	1337148	PB2	H1N1
A/Lulea/1/2018	2018-12-04	1337140	PB2	H1N1
A/Gavle/15/2018	2018-11-28	1337132	PB2	H1N1
A/Linkoping/55/2018	2018-12-02	1337072	PB2	H1N1
A/Linkoping/54/2018	2018-11-28	1337064	PB2	H1N1
A/Sweden/56/2018	2018-11-14	1326363	PB2	H1N1
A/Sweden/55/2018	2018-11-17	1326355	PB2	H1N1
A/Linkoping/53/2018	2018-11-15	1326339	PB2	H1N1
A/Halmstad/4/2018	2018-11-19	1326331	PB2	H1N1
A/Stockholm/24/2018	2018-11-07	1326321	PB2	H1N1
A/Halmstad/3/2018	2018-11-12	1326313	PB2	H1N1
A/Karlstad/1/2018	2018-11-11	1326305	PB2	H1N1
A/Linkoping/52/2018	2018-11-05	1326290	PB2	H1N1
A/Sweden/54/2018	2018-10-31	1326282	PB2	H1N1
A/Sweden/53/2018	2018-10-31	1326274	PB2	H1N1
A/England/639/2018	2018-11-28	1341839	PB2	H1N1
A/England/637/2018	2018-11-29	1341831	PB2	H1N1
A/England/647/2018	2018-11-28	1341823	PB2	H1N1
A/England/628/2018	2018-11-26	1341807	PB2	H1N1
A/England/623/2018	2018-11-20	1341799	PB2	H1N1
A/England/622/2018	2018-11-21	1341791	PB2	H1N1
A/England/619/2018	2018-11-17	1341783	PB2	H1N1
A/England/618/2018	2018-11-17	1341775	PB2	H1N1
A/England/599/2018	2018-10-31	1341759	PB2	H1N1
A/England/598/2018	2018-11-01	1341751	PB2	H1N1
A/Paris/2613/2018	2018-12-12	1341690	PB2	H1N1
A/Paris/2627/2018	2018-12-18	1341618	PB2	H1N1
A/Paris/2598/2018	2018-12-05	1341602	PB2	H1N1
A/Champagne_Ardenne/2591/2018	2018-12-11	1341586	PB2	H1N1
A/Rennes/2529/2018	2018-11-27	1341570	PB2	H1N1
A/Paris/2577/2018	2018-12-05	1332265	PB2	H1N1
A/Dijon/2576/2018	2018-12-04	1332257	PB2	H1N1
A/Picardie/2549/2018	2018-12-04	1332217	PB2	H1N1
A/Basse_Normandie/2541/2018	2018-12-04	1332201	PB2	H1N1
A/Paris/2533/2018	2018-12-03	1332185	PB2	H1N1
A/Picardie/2488/2018	2018-11-27	1328578	PB2	H1N1
A/Paris/2471/2018	2018-11-22	1328570	PB2	H1N1
A/Dijon/2407/2018	2018-11-07	1324854	PB2	H1N1
A/Paris/2406/2018	2018-11-09	1324846	PB2	H1N1
A/Caen/2372/2018	2018-10-24	1321556	PB2	H1N1
A/Paris/2313/2018	2018-10-04	1321532	PB2	H1N1
A/Risca/5275/2019	2019-01-09	1345875	PB2	H1N1
A/Cwmbran/5265/2019	2019-01-09	1345867	PB2	H1N1
A/Newport/5241/2019	2019-01-08	1345859	PB2	H1N1
A/Tredegar/5240/2019	2019-01-08	1345851	PB2	H1N1
A/Caldicot/5238/2019	2019-01-08	1345843	PB2	H1N1
A/Monmouth/5173/2019	2019-01-06	1345834	PB2	H1N1
A/Rhyl/2941/2018	2018-12-31	1345811	PB2	H1N1
A/Cwmbran/5157/2019	2019-01-05	1345752	PB2	H1N1
A/Caldicot/5146/2019	2019-01-04	1345744	PB2	H1N1
A/Powys/5858/2018	2018-12-31	1345729	PB2	H1N1
A/Cardiff/5769/2019	2019-01-03	1345721	PB2	H1N1
A/Monmouth/5751/2018	2018-12-31	1345529	PB2	H1N1
A/Newport/5104/2019	2019-01-02	1343674	PB2	H1N1
A/Abergavenny/5099/2019	2019-01-02	1343666	PB2	H1N1
A/Cwmbran/5097/2019	2019-01-02	1343658	PB2	H1N1
A/Caldicot/5096/2019	2019-01-02	1343650	PB2	H1N1
A/Pontypool/5082/2019	2019-01-01	1343630	PB2	H1N1
A/Newport/5066/2018	2018-12-31	1343368	PB2	H1N1
A/Newport/5063/2018	2018-12-30	1343358	PB2	H1N1
A/Cwmbran/5062/2018	2018-12-30	1343348	PB2	H1N1
A/Risca/5061/2018	2018-12-29	1343340	PB2	H1N1
A/Newport/5057/2018	2018-12-30	1342750	PB2	H1N1
A/Blackwood/5010/2018	2018-12-25	1342734	PB2	H1N1
A/Barry/0013/2018	2018-12-27	1342691	PB2	H1N1
A/Cardiff/5459/2018	2018-12-24	1342650	PB2	H1N1
A/Ynysddu/5039/2018	2018-12-28	1342742	PB2	H1N1
A/Uppsala/5/2018	2018-12-25	1346343	PB2	H1N1
A/Lund/11/2018	2018-12-28	1346258	PB2	H1N1
A/Malmoe/1/2018	2018-12-13	1346234	PB2	H1N1
A/Visby/1/2019	2019-01-09	1346226	PB2	H1N1
A/Sweden/7/2019	2019-01-10	1346218	PB2	H1N1
A/Sweden/6/2019	2019-01-10	1346210	PB2	H1N1
A/Falun/1/2019	2019-01-09	1346202	PB2	H1N1
A/Sweden/4/2019	2019-01-05	1346190	PB2	H1N1
A/Linkoping/3/2019	2019-01-03	1346182	PB2	H1N1
A/Sweden/3/2019	2019-01-04	1346166	PB2	H1N1
A/Vasteras/1/2019	2019-01-01	1346150	PB2	H1N1
A/Linkoping/1/2019	2019-01-02	1346134	PB2	H1N1
A/Linkoping/71/2018	2018-12-31	1346126	PB2	H1N1
A/Linkoping/70/2018	2018-12-20	1346118	PB2	H1N1
A/Linkoping/69/2018	2018-12-21	1346110	PB2	H1N1
A/Eskilstuna/6/2018	2018-12-17	1346086	PB2	H1N1
A/Boras/2/2018	2018-12-16	1346078	PB2	H1N1
A/Sweden/103/2018	2018-12-21	1342578	PB2	H1N1
A/Sweden/102/2018	2018-12-27	1342570	PB2	H1N1
A/Sweden/99/2018	2018-12-21	1342558	PB2	H1N1
A/Sweden/97/2018	2018-12-14	1342549	PB2	H1N1
A/Sweden/96/2018	2018-12-19	1342541	PB2	H1N1
A/Sweden/93/2018	2018-12-14	1342521	PB2	H1N1
A/Sweden/88/2018	2018-12-06	1342486	PB2	H1N1
A/Sweden/80/2018	2018-12-14	1342447	PB2	H1N1
A/Sweden/77/2018	2018-12-13	1342435	PB2	H1N1
A/Sweden/75/2018	2018-12-10	1342425	PB2	H1N1
A/Sweden/74/2018	2018-12-13	1342417	PB2	H1N1
A/Falun/2/2019	2019-01-06	1346174	PB2	H1N1
A/England/670/2018	2018-12-07	1355925	PB2	H1N1
A/England/648/2018	2018-11-29	1355917	PB2	H1N1
A/England/634/2018	2018-11-28	1355909	PB2	H1N1
A/England/593/2018	2018-10-22	1355901	PB2	H1N1
A/England/643/2018	2018-11-28	1341855	PB2	H1N1
A/England/642/2018	2018-11-28	1341847	PB2	H1N1
A/Centre/475/2019	2019-01-26	1355869	PB2	H1N1
A/Nord_Pas_de_Calais/463/2019	2019-01-22	1355845	PB2	H1N1
A/Centre/440/2019	2019-01-24	1355805	PB2	H1N1
A/Dijon/430/2019	2019-01-19	1355781	PB2	H1N1
A/Basse_Normandie/417/2019	2019-01-22	1355765	PB2	H1N1
A/Pays_de_Loire/387/2019	2019-01-04	1355718	PB2	H1N1
A/Pays_de_Loire/386/2019	2019-01-07	1355710	PB2	H1N1
A/Haute_Normandie/382/2019	2019-01-21	1355702	PB2	H1N1
A/Paris/322/2019	2019-01-21	1355670	PB2	H1N1
A/Paris/241/2019	2019-01-17	1355038	PB2	H1N1
A/Pays_de_Loire/217/2019	2019-01-14	1355030	PB2	H1N1
A/Paris/201/2019	2019-01-15	1355022	PB2	H1N1
A/Paris/175/2019	2019-01-14	1355007	PB2	H1N1
A/Pays_de_Loire/166/2019	2019-01-14	1354999	PB2	H1N1
A/Centre/151/2019	2019-01-14	1354991	PB2	H1N1
A/Dijon/139/2019	2019-01-06	1354983	PB2	H1N1
A/Haute_Normandie/127/2019	2019-01-09	1354975	PB2	H1N1
A/Alsace/124/2019	2019-01-09	1354967	PB2	H1N1
A/Alsace/114/2019	2019-01-10	1354959	PB2	H1N1
A/Lorraine/100/2019	2019-01-08	1354951	PB2	H1N1
A/Paris/039/2019	2019-01-07	1354943	PB2	H1N1
A/Lorraine/031/2019	2019-01-02	1354935	PB2	H1N1
A/Dijon/2783/2018	2019-01-03	1354927	PB2	H1N1
A/Pays_de_Loire/2779/2018	2018-12-12	1354919	PB2	H1N1
A/Pays_de_Loire/2778/2018	2018-12-31	1354911	PB2	H1N1
A/Bretagne/2731/2018	2018-12-26	1345613	PB2	H1N1
A/Picardie/2725/2018	2018-12-27	1345581	PB2	H1N1
A/Lorraine/2721/2018	2018-12-27	1345573	PB2	H1N1
A/Lorraine/2699/2018	2018-12-26	1345565	PB2	H1N1
A/Paris/2693/2018	2018-12-24	1345542	PB2	H1N1
A/Moscow/RII-515S/2018	2018-12-29	1352276	PB2	H1N1
A/Moscow/RII-513S/2018	2018-12-23	1352268	PB2	H1N1
A/Moscow/RII-512S/2018	2018-12-24	1352260	PB2	H1N1
A/Moscow/RII-511S/2018	2018-12-24	1352252	PB2	H1N1
A/Moscow/226/2018	2018-12-23	1352244	PB2	H1N1
A/Moscow/222/2018	2018-12-24	1352236	PB2	H1N1
A/Moscow/216/2018	2018-12-18	1352228	PB2	H1N1
A/Saint-Petersburg/RII-483S/2019	2019-01-09	1352758	PB2	H1N1
A/Saint-Petersburg/RII-606S/2019	2019-01-17	1352450	PB2	H1N1
A/Saint-Petersburg/RII-563/2018	2018-12-09	1352442	PB2	H1N1
A/Saint-Petersburg/RII-562/2018	2018-12-09	1352434	PB2	H1N1
A/Saint-Petersburg/RII-561/2018	2018-12-14	1352426	PB2	H1N1
A/Saint-Petersburg/RII-560/2018	2018-12-08	1352418	PB2	H1N1
A/Saint-Petersburg/RII-559/2018	2018-11-19	1352410	PB2	H1N1
A/Saint-Petersburg/RII-402S/2018	2018-12-28	1352394	PB2	H1N1
A/Saint-Petersburg/RII-401S/2018	2018-12-28	1352386	PB2	H1N1
A/Saint-Petersburg/RII-396S/2019	2019-01-10	1352378	PB2	H1N1
A/Saint-Petersburg/RII-392S/2019	2019-01-10	1352370	PB2	H1N1
A/Saint-Petersburg/RII-385S/2019	2019-01-10	1352362	PB2	H1N1
A/Saint-Petersburg/RII-358S/2019	2019-01-07	1352354	PB2	H1N1
A/Saint-Petersburg/RII-356S/2019	2019-01-07	1352346	PB2	H1N1
A/Saint-Petersburg/RII-334S/2018	2018-12-29	1352338	PB2	H1N1
A/Saint-Petersburg/RII-331S/2018	2018-12-30	1352330	PB2	H1N1
A/Saint-Petersburg/RII-329S/2018	2018-12-29	1352322	PB2	H1N1
A/Saint-Petersburg/RII-310S/2018	2018-12-27	1352314	PB2	H1N1
A/Saint-Petersburg/RII-266S/2018	2018-12-24	1352306	PB2	H1N1
A/Saint-Petersburg/RII-1/2019	2018-12-29	1352284	PB2	H1N1
A/Lipetsk/RII-249S/2018	2018-12-12	1352220	PB2	H1N1
A/Khabarovsk/49/2018	2018-12-24	1352212	PB2	H1N1
A/Khabarovsk/2/2019	2018-12-25	1352204	PB2	H1N1
A/Arkhangelsk/04/2019	2019-01-09	1352196	PB2	H1N1
A/Saint-Petersburg/RII-487S/2019	2019-01-10	1352402	PB2	H1N1
A/Saint-Petersburg/RII-189S/2018	2018-12-09	1352299	PB2	H1N1
A/Saint-Petersburg/RII-137S/2018	2018-11-19	1352292	PB2	H1N1
A/Pontypridd/6749/2019	2019-01-16	1365340	PB2	H1N1
A/PortTalbot/6746/2019	2019-01-16	1365332	PB2	H1N1
A/Monmouth/6719/2018	2018-12-28	1365323	PB2	H1N1
A/Wrexham/2392/2019	2019-01-05	1359933	PB2	H1N1
A/Cardiff/6250/2019	2019-01-15	1359917	PB2	H1N1
A/Cardiff/5998/2019	2019-01-08	1359882	PB2	H1N1
A/Cardiff/5957/2019	2019-01-08	1359873	PB2	H1N1
A/Cardiff/5973/2019	2019-01-08	1359863	PB2	H1N1
A/Cardiff/5949/2019	2019-01-08	1359855	PB2	H1N1
A/Cardiff/5936/2019	2019-01-08	1359847	PB2	H1N1
A/Pontyclun/5909/2018	2018-12-27	1359839	PB2	H1N1
A/MountainAsh/5908/2019	2019-01-03	1359831	PB2	H1N1
A/MountainAsh/5906/2019	2019-01-03	1359823	PB2	H1N1
A/Usk/5355/2019	2019-01-11	1359815	PB2	H1N1
A/Llanidloes/5224/2019	2019-01-04	1359807	PB2	H1N1
A/Lipetsk/5V/2018	2018-11-21	1364594	PB2	H1N1
A/Kamchatka/P1/2018	2018-12-19	1359728	PB2	H1N1
A/Chita/1/2018	2018-11-29	1359227	PB2	H1N1
A/Saratov/2231/2018	2018-12-20	1359202	PB2	H1N1
A/Samara/183/2018	2018-12-24	1359194	PB2	H1N1
A/Chelyabinsk/945/2018	2018-12-09	1359178	PB2	H1N1
A/Primorie/4633/2018	2018-12-13	1359160	PB2	H1N1
A/Vladikavkaz/35/2019	2019-01-16	1358635	PB2	H1N1
A/Adygea/254/2019	2019-01-08	1358627	PB2	H1N1
A/Adygea/273/2019	2019-01-21	1358618	PB2	H1N1
A/Krasnodar/32/2019	2019-01-08	1358579	PB2	H1N1
A/Ekaterinburg/17/2019	2019-01-05	1358571	PB2	H1N1
A/Gatchina/43/2019	2019-01-10	1358563	PB2	H1N1
A/Khabarovsk/1644/2018	2018-12-19	1358555	PB2	H1N1
A/Kyiv/523/2018	2018-12-22	1363509	PB2	H1N1
A/Kyiv/490/2018	2018-12-13	1363505	PB2	H1N1
A/Kyiv/516/2018	2018-12-19	1363420	PB2	H1N1
A/Kyiv/495/2018	2018-12-12	1363401	PB2	H1N1
A/Kyiv/534/2018	2018-12-23	1361706	PB2	H1N1
A/Kyiv/541/2018	2018-12-25	1361701	PB2	H1N1
A/Kyiv/530/2018	2018-12-27	1361694	PB2	H1N1
A/Bulgaria/1463/2018	2018-12-10	1357311	PB2	H1N1
A/Bulgaria/1381/2018	2018-12-06	1357295	PB2	H1N1
A/Bulgaria/013/2019	2019-01-03	1357224	PB2	H1N1
A/Bulgaria/1527/2018	2018-12-27	1357192	PB2	H1N1
A/Bulgaria/1521/2018	2018-12-26	1357184	PB2	H1N1
A/Gavle/1/2019	2019-01-22	1365453	PB2	H1N1
A/Sundsvall/2/2019	2019-01-23	1365445	PB2	H1N1
A/Sundsvall/1/2019	2019-01-23	1365437	PB2	H1N1
A/Sweden/14/2019	2019-01-21	1365421	PB2	H1N1
A/Linkoping/2/2019	2019-01-18	1365408	PB2	H1N1
A/Sweden/13/2019	2019-01-20	1365400	PB2	H1N1
A/Hovas/1/2019	2019-01-15	1365392	PB2	H1N1
A/Sweden/11/2019	2019-01-03	1365360	PB2	H1N1
A/Sweden/10/2019	2019-01-02	1365352	PB2	H1N1
A/Sweden/9/2019	2019-01-02	1365344	PB2	H1N1
A/England/51/2019	2019-01-07	1369873	PB2	H1N1
A/England/49/2019	2019-01-10	1369865	PB2	H1N1
A/England/47/2019	2019-01-10	1369857	PB2	H1N1
A/England/46/2019	2019-01-10	1369849	PB2	H1N1
A/England/45/2019	2019-01-08	1369841	PB2	H1N1
A/England/43/2019	2019-01-07	1369833	PB2	H1N1
A/England/42/2019	2019-01-10	1369825	PB2	H1N1
A/England/40/2019	2019-01-10	1369817	PB2	H1N1
A/England/39/2019	2019-01-11	1369809	PB2	H1N1
A/England/37/2019	2019-01-09	1369801	PB2	H1N1
A/England/36/2019	2019-01-07	1369793	PB2	H1N1
A/England/35/2019	2019-01-08	1369785	PB2	H1N1
A/England/33/2019	2019-01-03	1369777	PB2	H1N1
A/England/32/2019	2019-01-05	1369769	PB2	H1N1
A/England/31/2019	2019-01-07	1369761	PB2	H1N1
A/England/28/2019	2019-01-07	1369753	PB2	H1N1
A/England/24/2019	2019-01-09	1369745	PB2	H1N1
A/England/21/2019	2019-01-03	1369737	PB2	H1N1
A/England/19/2019	2019-01-07	1369729	PB2	H1N1
A/England/18/2019	2019-01-07	1369721	PB2	H1N1
A/England/13/2019	2019-01-04	1369713	PB2	H1N1
A/England/12/2019	2019-01-05	1369705	PB2	H1N1
A/England/746/2018	2018-12-29	1369697	PB2	H1N1
A/England/745/2018	2018-12-31	1369689	PB2	H1N1
A/England/10/2019	2019-01-04	1369681	PB2	H1N1
A/England/9/2019	2019-01-03	1369673	PB2	H1N1
A/England/6/2019	2018-12-31	1369665	PB2	H1N1
A/England/1/2019	2019-01-03	1369657	PB2	H1N1
A/England/753/2018	2018-12-18	1369649	PB2	H1N1
A/England/706/2018	2018-12-19	1369641	PB2	H1N1
A/England/752/2018	2018-12-21	1369633	PB2	H1N1
A/England/751/2018	2018-12-20	1369625	PB2	H1N1
A/England/750/2018	2018-12-20	1369617	PB2	H1N1
A/England/749/2018	2018-12-21	1369609	PB2	H1N1
A/England/755/2018	2018-12-17	1369601	PB2	H1N1
A/England/729/2018	2018-12-28	1356093	PB2	H1N1
A/England/23/2019	2019-01-06	1356077	PB2	H1N1
A/England/2/2019	2019-01-07	1356069	PB2	H1N1
A/England/739/2018	2018-12-24	1356061	PB2	H1N1
A/England/710/2018	2018-12-27	1356053	PB2	H1N1
A/England/708/2018	2018-12-27	1356045	PB2	H1N1
A/England/707/2018	2018-12-26	1356037	PB2	H1N1
A/England/705/2018	2018-12-22	1356029	PB2	H1N1
A/England/736/2018	2018-12-21	1356021	PB2	H1N1
A/England/701/2018	2018-12-24	1356013	PB2	H1N1
A/England/700/2018	2018-12-21	1356005	PB2	H1N1
A/England/699/2018	2018-12-27	1355997	PB2	H1N1
A/England/696/2018	2018-12-19	1355989	PB2	H1N1
A/England/735/2018	2018-12-18	1355981	PB2	H1N1
A/England/727/2018	2018-12-18	1355973	PB2	H1N1
A/England/692/2018	2018-12-19	1355965	PB2	H1N1
A/England/724/2018	2018-12-17	1355957	PB2	H1N1
A/England/722/2018	2018-12-17	1355949	PB2	H1N1
A/England/718/2018	2018-12-16	1355941	PB2	H1N1
A/England/683/2018	2018-12-14	1355933	PB2	H1N1
A/Bretagne/925/2019	2019-02-07	1367295	PB2	H1N1
A/Centre/924/2019	2019-02-05	1367287	PB2	H1N1
A/Paris/923/2019	2019-02-08	1367279	PB2	H1N1
A/Pays_de_Loire/911/2019	2019-02-05	1367247	PB2	H1N1
A/Bourgogne/868/2019	2019-02-06	1367216	PB2	H1N1
A/Picardie/846/2019	2019-01-25	1367185	PB2	H1N1
A/Picardie/716/2019	2019-01-25	1367122	PB2	H1N1
A/Bourgogne/692/2019	2019-01-28	1367106	PB2	H1N1
A/Nord_Pas_de_Calais/644/2019	2019-01-28	1360343	PB2	H1N1
A/Alsace/628/2019	2019-01-21	1360319	PB2	H1N1
A/Paris/607/2019	2019-01-30	1360287	PB2	H1N1
A/Nord_Pas_de_Calais/604/2019	2019-01-22	1360279	PB2	H1N1
A/Alsace/579/2019	2019-01-28	1360239	PB2	H1N1
A/Centre/510/2019	2019-01-24	1360199	PB2	H1N1
A/Franche_Comte/508/2019	2019-01-24	1360191	PB2	H1N1
A/Centre/502/2019	2019-01-28	1360175	PB2	H1N1
A/Alsace/492/2019	2019-01-22	1360167	PB2	H1N1
A/Lorraine/483/2019	2019-01-24	1360159	PB2	H1N1
A/Paris/310/2019	2019-01-07	1360151	PB2	H1N1
A/Luxembourg/19008023/2019	2019-02-11	1390280	PB2	H1N1
A/Luxembourg/19008010/2019	2019-02-11	1390273	PB2	H1N1
A/Luxembourg/19007707/2019	2019-02-11	1390265	PB2	H1N1
A/Luxembourg/19006819/2019	2019-02-04	1390258	PB2	H1N1
A/Luxembourg/19006816/2019	2019-02-05	1390251	PB2	H1N1
A/Luxembourg/19006187/2019	2019-01-02	1390244	PB2	H1N1
A/Luxembourg/19005989/2019	2019-01-31	1390237	PB2	H1N1
A/Luxembourg/19005738/2019	2019-01-29	1390230	PB2	H1N1
A/Luxembourg/19005729/2019	2019-01-28	1390223	PB2	H1N1
A/Luxembourg/19005197/2019	2019-01-28	1390216	PB2	H1N1
A/Luxembourg/19005196/2019	2019-01-28	1390209	PB2	H1N1
A/Luxembourg/19005145/2019	2019-01-28	1390202	PB2	H1N1
A/Luxembourg/19004532/2019	2019-01-22	1390195	PB2	H1N1
A/Luxembourg/19010304/2019	2019-02-21	1390157	PB2	H1N1
A/Luxembourg/19006630/2019	2019-02-05	1390149	PB2	H1N1
A/Luxembourg/19003937/2019	2019-01-22	1390141	PB2	H1N1
A/Alicante/19_1333_20190121	2019-01-21	1384198	PB2	H1N1
A/Alicante/19_1312_20190119	2019-01-19	1384190	PB2	H1N1
A/Alicante/19_1310_20190119	2019-01-19	1384182	PB2	H1N1
A/Alicante/19_1291_20190118	2019-01-18	1384174	PB2	H1N1
A/Alicante/19_1243_20190115	2019-01-15	1384166	PB2	H1N1
A/Valencia/10_1230_20190111	2019-01-11	1384158	PB2	H1N1
A/Valencia/10_1199_20190109	2019-01-09	1384150	PB2	H1N1
A/Valencia/10_1185_20190109	2019-01-09	1384142	PB2	H1N1
A/Valencia/10_1155_20190107	2019-01-07	1384134	PB2	H1N1
A/Valencia/10_1153_20190107	2019-01-07	1384126	PB2	H1N1
A/Valencia/10_1128_20190105	2019-01-05	1384118	PB2	H1N1
A/Valencia/10_1126_20190104	2019-01-04	1384110	PB2	H1N1
A/Valencia/10_1100_20190103	2019-01-03	1384102	PB2	H1N1
A/Valencia/10_1071_20190102	2019-01-02	1384094	PB2	H1N1
A/Castellon/02_1203_20190118	2019-01-18	1383431	PB2	H1N1
A/MountainAsh/0248/2019	2019-01-25	1414464	PB2	H1N1
A/Cardiff/0211/2019	2019-02-04	1407105	PB2	H1N1
A/Porth/2171/2019	2019-02-05	1407089	PB2	H1N1
A/Ystrad_Pentre/9579/2019	2019-01-18	1407074	PB2	H1N1
A/Anglesey/1881/2019	2019-01-28	1388827	PB2	H1N1
A/StPetersburg/RII-563/2018	2018-12-09	1385627	PB2	H1N1
A/StPetersburg/RII-562/2018	2018-12-09	1385619	PB2	H1N1
A/StPetersburg/RII-334S/2019	2019-01-03	1382695	PB2	H1N1
A/StPetersburg/RII-332S/2019	2019-01-03	1382687	PB2	H1N1
A/StPetersburg/RII-331S/2019	2019-01-03	1382679	PB2	H1N1
A/StPetersburg/RII-327S/2019	2019-01-03	1382671	PB2	H1N1
A/StPetersburg/RII-561/2018	2018-12-14	1373068	PB2	H1N1
A/StPetersburg/RII-560/2018	2018-12-08	1373060	PB2	H1N1
A/StPetersburg/RII-559/2018	2018-11-19	1373052	PB2	H1N1
A/Lipetsk/204/2018	2018-11-27	1385390	PB2	H1N1
A/Moscow/221/2018	2018-12-20	1385382	PB2	H1N1
A/Moscow/214/2018	2018-12-14	1385374	PB2	H1N1
A/Moscow/206/2018	2018-12-12	1385366	PB2	H1N1
A/Moscow/223/2018	2018-12-23	1385350	PB2	H1N1
A/Moscow/228/2018	2018-12-25	1385334	PB2	H1N1
A/Moscow/224/2018	2018-12-23	1373076	PB2	H1N1
A/Linkoping/8/2019	2019-03-05	1394850	PB2	H1N1
A/Stockholm/8/2019	2019-02-20	1394834	PB2	H1N1
A/Malmoe/2/2019	2019-02-18	1394818	PB2	H1N1
A/Kristianstad/1/2019	2019-02-21	1394810	PB2	H1N1
A/Eskilstuna/10/2019	2019-02-22	1394778	PB2	H1N1
A/Stockholm/5/2019	2019-02-05	1394748	PB2	H1N1
A/Stockholm/4/2019	2019-01-06	1394740	PB2	H1N1
A/Stockholm/3/2019	2019-01-26	1394732	PB2	H1N1
A/Eskilstuna/9/2019	2019-02-12	1394716	PB2	H1N1
A/Sweden/28/2019	2019-02-13	1378082	PB2	H1N1
A/Gavle/3/2019	2019-02-05	1378068	PB2	H1N1
A/Bollnas/1/2019	2019-02-09	1378060	PB2	H1N1
A/Sweden/27/2019	2019-02-11	1378052	PB2	H1N1
A/Sweden/26/2019	2019-02-08	1378042	PB2	H1N1
A/Uppsala/3/2019	2019-02-04	1378032	PB2	H1N1
A/Eskilstuna/8/2019	2019-02-04	1378024	PB2	H1N1
A/Eskilstuna/7/2019	2019-02-02	1378016	PB2	H1N1
A/Gavle/2/2019	2019-01-28	1378008	PB2	H1N1
A/Linkoping/5/2019	2019-02-03	1378000	PB2	H1N1
A/Stockholm/2/2019	2019-02-03	1377992	PB2	H1N1
A/Stockholm/1/2019	2019-02-02	1377984	PB2	H1N1
A/Umea/4/2018	2018-12-28	1377971	PB2	H1N1
A/Umea/2/2018	2018-12-20	1377961	PB2	H1N1
A/England/738/2018	2018-12-31	1369905	PB2	H1N1
A/England/4/2019	2019-01-01	1369897	PB2	H1N1
A/England/54/2019	2019-01-12	1369889	PB2	H1N1
A/England/64/2019	2019-01-08	1369881	PB2	H1N1
A/Nord_Pas_de_Calais/1549/2019	2019-03-08	1398628	PB2	H1N1
A/Paris/1547/2019	2019-03-06	1398613	PB2	H1N1
A/Nord_Pas_de_Calais/1538/2019	2019-03-06	1398605	PB2	H1N1
A/Paris/1522/2019	2019-03-04	1398573	PB2	H1N1
A/Pays_de_Loire/1519/2019	2019-02-17	1398565	PB2	H1N1
A/Centre/1481/2019	2019-02-14	1398541	PB2	H1N1
A/Basse_Normandie/1454/2019	2019-02-27	1398509	PB2	H1N1
A/Champagne_Ardenne/1318/2019	2019-02-20	1388752	PB2	H1N1
A/Paris/1249/2019	2019-02-20	1388720	PB2	H1N1
A/Paris/1225/2019	2019-02-18	1388704	PB2	H1N1
A/Pays_de_Loire/1143/2019	2019-02-13	1388673	PB2	H1N1
A/Dijon/1068/2019	2019-02-06	1388665	PB2	H1N1
A/Dijon/1063/2019	2019-02-04	1388657	PB2	H1N1
A/Nord_Pas_de_Calais/1041/2019	2019-01-29	1388649	PB2	H1N1
A/Nord_Pas_de_Calais/1040/2019	2019-02-03	1388641	PB2	H1N1
A/Centre/1022/2019	2019-02-05	1388633	PB2	H1N1
A/Centre/1421/2019	2019-02-26	1384680	PB2	H1N1
A/Franche_Comte/1390/2019	2019-02-20	1384672	PB2	H1N1
A/Paris/1374/2019	2019-02-25	1384661	PB2	H1N1
A/Paris/1346/2019	2019-02-22	1384642	PB2	H1N1
A/Champagne_Ardenne/1336/2019	2019-02-25	1384631	PB2	H1N1
A/Pays_de_Loire/1277/2019	2019-02-08	1384620	PB2	H1N1
A/Paris/1192/2019	2019-02-14	1384610	PB2	H1N1
A/Lorraine/1215/2019	2019-02-18	1377952	PB2	H1N1
A/Bourgogne/1138/2019	2019-02-13	1377944	PB2	H1N1
A/Pays_de_Loire/1127/2019	2019-02-13	1377936	PB2	H1N1
A/Pays_de_Loire/1048/2019	2019-02-12	1377928	PB2	H1N1
A/Paris/1037/2019	2019-02-03	1377920	PB2	H1N1
A/Centre/1027/2019	2019-01-29	1377912	PB2	H1N1
A/Picardie/1016/2019	2019-02-11	1377904	PB2	H1N1
A/Nord_Pas_de_Calais/975/2019	2019-02-10	1377889	PB2	H1N1
A/Nord_Pas_de_Calais/946/2019	2019-01-30	1377881	PB2	H1N1
A/Paris/744/2019	2019-02-04	1377873	PB2	H1N1
A/Basse_Normandie/743/2019	2019-01-29	1377865	PB2	H1N1
A/Bretagne/653/2019	2019-01-25	1377857	PB2	H1N1
A/Alsace/635/2019	2019-01-30	1377849	PB2	H1N1
A/Podporozhie/RII-1775S/2019	2019-02-06	1414408	PB2	H1N1
A/Kirishi/RII-518S/2019	2019-01-12	1414060	PB2	H1N1
A/Noyabrsk/RII-2491S/2019	2019-02-11	1414146	PB2	H1N1
A/Vologda/RII-3068S/2019	2019-02-14	1414658	PB2	H1N1
A/Irkutsk/RII-2779S/2019	2019-02-23	1414226	PB2	H1N1
A/Samara/RII-3185S/2019	2019-03-01	1414642	PB2	H1N1
A/Makhachkala/RII-2585S/2019	2019-02-19	1414186	PB2	H1N1
A/Vladivostok/RII-863S/2019	2019-01-14	1414068	PB2	H1N1
A/Yakutsk/RII-1086S/2019	2019-01-16	1414084	PB2	H1N1
A/Groznyi/RII-2753S/2019	2019-02-18	1414210	PB2	H1N1
A/Wrexham/1126/2019	2019-03-06	1414727	PB2	H1N1
A/Barry/9660/2019	2019-03-11	1414717	PB2	H1N1
A/Moscow/1/2019	2019-01-24	1423096	PB2	H1N1
A/Chita/791/2019	2019-01-30	1423201	PB2	H1N1
A/KHMAO/159/2019	2019-01-29	1423131	PB2	H1N1
A/KHMAO/203/2019	2019-02-01	1423110	PB2	H1N1
A/YANAO/188/2019	2019-02-12	1423222	PB2	H1N1
A/YANAO/1/2019	2019-02-14	1423047	PB2	H1N1
A/Vologda/332/2019	2019-02-25	1425128	PB2	H1N1
A/Vologda/480/2019	2019-02-28	1425121	PB2	H1N1
A/Vologda/384/2019	2019-02-28	1423145	PB2	H1N1
A/Stavropol/15/2018	2018-12-24	1423117	PB2	H1N1
A/Khabarovsk/31/2019	2019-02-05	1423215	PB2	H1N1
A/Khabarovsk/63/2019	2019-02-20	1423068	PB2	H1N1
A/Irkutsk/973/2019	2019-02-18	1425086	PB2	H1N1
A/Irkutsk/1061/2019	2019-02-21	1425079	PB2	H1N1
A/Irkutsk/975/2019	2019-02-15	1425072	PB2	H1N1
A/Irkutsk/718/2019	2019-02-07	1425065	PB2	H1N1
A/Irkutsk/723/2019	2019-02-06	1423229	PB2	H1N1
A/Irkutsk/864/2019	2019-02-15	1423103	PB2	H1N1
A/Irkutsk/1296/2019	2019-03-10	1423054	PB2	H1N1
A/EAO/36/2019	2019-01-05	1423089	PB2	H1N1
A/Samara/483/2019	2019-01-28	1426853	PB2	H1N1
A/Samara/829/2019	2019-02-23	1423180	PB2	H1N1
A/Samara/527/2019	2019-02-01	1423173	PB2	H1N1
A/Samara/232/2019	2019-01-07	1423152	PB2	H1N1
A/Samara/468/2019	2019-01-28	1423124	PB2	H1N1
A/Bashkiria/1675/2019	2019-02-21	1423138	PB2	H1N1
A/Yekaterinburg/116/2019	2019-01-28	1426860	PB2	H1N1
A/Yekaterinburg/198/2019	2019-02-04	1425114	PB2	H1N1
A/Yekaterinburg/322/2019	2019-02-15	1425107	PB2	H1N1
A/Yekaterinburg/72/2019	2019-01-18	1425100	PB2	H1N1
A/Yekaterinburg/327/2019	2019-02-18	1423187	PB2	H1N1
A/Primorie/1/2019	2019-01-29	1423166	PB2	H1N1
A/Astrakhan/2/2019	2019-02-02	1425142	PB2	H1N1
A/Astrakhan/3/2019	2019-01-31	1423194	PB2	H1N1
A/Astrakhan/4/2019	2019-02-16	1423082	PB2	H1N1
A/Novosibirsk/5/2019	2019-01-31	1425135	PB2	H1N1
A/Novosibirsk/1/2019	2019-02-01	1423159	PB2	H1N1
A/Tomsk/2167/2019	2019-02-13	1423075	PB2	H1N1
A/Saint-Petersburg/196/2019	2019-01-10	1423208	PB2	H1N1
A/Papeete/1701/2019	2019-03-04	1421613	PB2	H1N1
A/Bourgogne/1693/2019	2019-03-15	1421582	PB2	H1N1
A/Nord_Pas_de_Calais/1651/2019	2019-03-12	1421501	PB2	H1N1
A/Dijon/1638/2019	2019-03-05	1421455	PB2	H1N1
A/Pays_de_Loire/1588/2019	2019-03-11	1421336	PB2	H1N1
A/Alsace/1600/2019	2019-03-12	1415078	PB2	H1N1
A/Picardie/1442/2019	2019-02-17	1414967	PB2	H1N1
A/Pays_de_Loire/1429/2019	2019-02-17	1414959	PB2	H1N1
A/Pays_de_Loire/1426/2019	2019-02-12	1414951	PB2	H1N1
A/Moscow/11/2019	2019-02-05	1420094	PB2	H1N1
A/Kaliningrad/40/2019	2019-02-06	1420049	PB2	H1N1
A/Arkhangelsk/26/2019	2019-02-08	1420033	PB2	H1N1
A/Cherepovets/RII-3759M/2019	2019-02-28	1414827	PB2	H1N1
A/Stavropol/RII-3380S/2019	2019-02-09	1414699	PB2	H1N1
A/Stavropol/RII-3379S/2019	2019-02-10	1414691	PB2	H1N1
A/Krasnodar/3/2019	2019-01-25	1420177	PB2	H1N1
A/Samara/18/2019	2019-02-12	1420057	PB2	H1N1
A/Krasnoyarsk/RII-03/2019	2019-01-11	1414843	PB2	H1N1
A/Vladivostok/05/2019	2019-01-09	1414835	PB2	H1N1
A/Yakutsk/RII-13/2019	2019-01-16	1414852	PB2	H1N1
A/Astrakhan/01/2019	2019-01-14	1420118	PB2	H1N1
A/Astrakhan/10/2019	2019-02-18	1420073	PB2	H1N1
A/Astrakhan/09/2019	2019-02-11	1420041	PB2	H1N1
A/Rostov-on-Don/RII-01/2019	2019-01-11	1414860	PB2	H1N1

## Sheet: Sheet5
StrainName	Time	Accession	Segment	Subtype
A/Basel/5572/2018	2018-11-25	1334041	PB1	H3N2
A/Basel/5571/2018	2018-11-17	1334032	PB1	H3N2
A/Basel/5570/2018	2018-11-16	1331969	PB1	H3N2
A/Basel/5573/2018	2018-11-11	1334049	PB1	H3N2
A/Harrow/5668/2019	2019-01-01	1343681	PB1	H3N2
A/Abergavenny/5093/2018	2018-12-31	1343638	PB1	H3N2
A/BishopAuckland/5068/2018	2018-12-31	1343375	PB1	H3N2
A/Cardiff/5540/2018	2018-12-28	1342674	PB1	H3N2
A/Deeside/5186/2019	2019-01-01	1338510	PB1	H3N2
A/Wrexham/0782/2018	2018-12-27	1338479	PB1	H3N2
A/Mold/7937/2018	2018-12-29	1338442	PB1	H3N2
A/Swansea/2612/2018	2018-12-11	1333960	PB1	H3N2
A/Newport/4919/2018	2018-12-13	1333944	PB1	H3N2
A/NizhnyNovgorod/14645V/2018	2018-11-20	1333815	PB1	H3N2
A/Sakha/2V/2018	2018-11-30	1333809	PB1	H3N2
A/Malmoe/2/2018	2018-12-26	1346249	PB1	H3N2
A/Lund/12/2018	2018-12-20	1346241	PB1	H3N2
A/Orebro/1/2019	2019-01-04	1346157	PB1	H3N2
A/Sweden/8/2019	2019-01-01	1346141	PB1	H3N2
A/Linkoping/72/2018	2018-12-21	1346101	PB1	H3N2
A/Sweden/91/2018	2018-12-18	1342502	PB1	H3N2
A/Sweden/73/2018	2018-12-11	1342408	PB1	H3N2
A/Sweden/70/2018	2018-12-26	1338361	PB1	H3N2
A/Linkoping/64/2018	2018-12-09	1337297	PB1	H3N2
A/Linkoping/63/2018	2018-12-10	1337289	PB1	H3N2
A/Linkoping/62/2018	2018-12-09	1337281	PB1	H3N2
A/Linkoping/61/2018	2018-12-07	1337271	PB1	H3N2
A/Linkoping/60/2018	2018-12-07	1337261	PB1	H3N2
A/Skovde/2/2018	2018-12-05	1337205	PB1	H3N2
A/Linkoping/59/2018	2018-12-05	1337179	PB1	H3N2
A/Eskilstuna/5/2018	2018-12-04	1337171	PB1	H3N2
A/Eskilstuna/4/2018	2018-12-06	1337163	PB1	H3N2
A/Eskilstuna/3/2018	2018-12-01	1337155	PB1	H3N2
A/Trollhattan/4/2018	2018-12-02	1337123	PB1	H3N2
A/Trollhattan/3/2018	2018-12-01	1337115	PB1	H3N2
A/Sundsvall/2/2018	2018-12-01	1337106	PB1	H3N2
A/Sundsvall/1/2018	2018-12-03	1337098	PB1	H3N2
A/Linkoping/58/2018	2018-12-03	1337090	PB1	H3N2
A/Linkoping/56/2018	2018-12-02	1337079	PB1	H3N2
A/England/630/2018	2018-11-23	1341816	PB1	H3N2
A/Haute_Normandie/249/2019	2019-01-15	1351831	PB1	H3N2
A/Paris/246/2019	2019-01-14	1351823	PB1	H3N2
A/Paris/194/2019	2019-01-14	1351815	PB1	H3N2
A/Paris/193/2019	2019-01-14	1351807	PB1	H3N2
A/Haute_Normandie/192/2019	2019-01-14	1351799	PB1	H3N2
A/Nord_Pas_de_Calais/185/2019	2019-01-12	1351791	PB1	H3N2
A/Paris/179/2019	2019-01-10	1351776	PB1	H3N2
A/Paris/177/2019	2019-01-15	1351768	PB1	H3N2
A/Paris/171/2019	2019-01-10	1351760	PB1	H3N2
A/Centre/170/2019	2019-01-11	1351752	PB1	H3N2
A/Alsace/167/2019	2019-01-12	1351744	PB1	H3N2
A/Paris/147/2019	2019-01-08	1351736	PB1	H3N2
A/Dijon/145/2019	2019-01-02	1351728	PB1	H3N2
A/Dijon/140/2019	2019-01-08	1351720	PB1	H3N2
A/Paris/105/2019	2019-01-08	1351712	PB1	H3N2
A/Haute_Normandie/085/2019	2019-01-07	1351704	PB1	H3N2
A/Paris/084/2019	2019-01-08	1351696	PB1	H3N2
A/Bourgogne/074/2019	2019-01-02	1351688	PB1	H3N2
A/Paris/067/2019	2019-01-01	1351680	PB1	H3N2
A/Nord_Pas_de_Calais/054/2019	2019-01-07	1351672	PB1	H3N2
A/Brest/041/2019	2019-01-04	1351664	PB1	H3N2
A/Paris/036/2019	2019-01-07	1351650	PB1	H3N2
A/Nord_Pas_de_Calais/033/2019	2019-01-03	1351642	PB1	H3N2
A/Centre/013/2019	2019-01-02	1351627	PB1	H3N2
A/Dijon/2789/2018	2018-12-23	1351619	PB1	H3N2
A/Paris/029/2019	2019-01-03	1345698	PB1	H3N2
A/Bretagne/026/2019	2019-01-02	1345690	PB1	H3N2
A/Paris/014/2019	2019-01-03	1345682	PB1	H3N2
A/Paris/010/2019	2019-01-03	1345674	PB1	H3N2
A/Brest/2757/2018	2018-12-20	1345646	PB1	H3N2
A/Brest/2751/2018	2018-12-19	1345638	PB1	H3N2
A/Paris/2742/2018	2018-12-27	1345630	PB1	H3N2
A/Bourgogne/2740/2018	2018-12-28	1345622	PB1	H3N2
A/Paris/2730/2018	2018-12-27	1345606	PB1	H3N2
A/Paris/2727/2018	2018-12-27	1345598	PB1	H3N2
A/Nord_Pas_de_Calais/2726/2018	2018-12-26	1345590	PB1	H3N2
A/Paris/2698/2018	2018-12-26	1345558	PB1	H3N2
A/Bourgogne/2687/2018	2018-12-25	1345535	PB1	H3N2
A/Paris/2671/2018	2018-12-17	1341667	PB1	H3N2
A/Paris/2661/2018	2018-12-20	1341651	PB1	H3N2
A/Centre/2653/2018	2018-12-18	1341643	PB1	H3N2
A/Picardie/2650/2018	2018-12-19	1341635	PB1	H3N2
A/Paris/2625/2018	2018-12-17	1341611	PB1	H3N2
A/Paris/2581/2018	2018-12-10	1341579	PB1	H3N2
A/Paris/2572/2018	2018-12-06	1332250	PB1	H3N2
A/Paris/2553/2018	2018-11-29	1332242	PB1	H3N2
A/Paris/2551/2018	2018-11-22	1332234	PB1	H3N2
A/Paris/2550/2018	2018-11-21	1332226	PB1	H3N2
A/Paris/2544/2018	2018-12-04	1332210	PB1	H3N2
A/Paris/2538/2018	2018-12-04	1332194	PB1	H3N2
A/Rouen/2531/2018	2018-11-26	1332178	PB1	H3N2
A/Paris/2530/2018	2018-11-28	1328611	PB1	H3N2
A/Paris/2513/2018	2018-11-26	1328603	PB1	H3N2
A/Pays_de_Loire/2512/2018	2018-11-28	1328595	PB1	H3N2
A/Paris/2511/2018	2018-11-29	1328587	PB1	H3N2
A/Lorraine/2365/2018	2018-10-22	1321549	PB1	H3N2
A/Paris/2315/2018	2018-10-10	1321541	PB1	H3N2
A/Paris/2686/2018	2018-12-21	1341683	PB1	H3N2
A/Paris/2685/2018	2018-12-21	1341675	PB1	H3N2
A/Centre/2522/2018	2018-11-28	1328643	PB1	H3N2
A/Centre/2520/2018	2018-11-28	1328635	PB1	H3N2
A/Centre/2518/2018	2018-11-28	1328619	PB1	H3N2
A/Moscow/RII-545S/2019	2019-01-09	1352109	PB1	H3N2
A/Moscow/RII-542S/2019	2019-01-08	1352101	PB1	H3N2
A/Moscow/RII-541S/2019	2019-01-08	1352093	PB1	H3N2
A/Moscow/RII-537S/2018	2018-12-29	1352085	PB1	H3N2
A/Moscow/RII-536S/2018	2018-12-24	1352077	PB1	H3N2
A/Moscow/RII-534S/2018	2018-12-20	1352069	PB1	H3N2
A/Moscow/RII-533S/2018	2018-12-20	1352061	PB1	H3N2
A/Moscow/RII-532S/2018	2018-12-19	1352053	PB1	H3N2
A/Moscow/RII-525S/2018	2018-12-18	1352045	PB1	H3N2
A/Moscow/232/2018	2018-12-24	1352037	PB1	H3N2
A/Moscow/213/2018	2018-12-19	1352029	PB1	H3N2
A/Moscow/210/2018	2018-12-18	1352021	PB1	H3N2
A/Moscow/209/2018	2018-12-12	1352013	PB1	H3N2
A/Moscow/208/2018	2018-12-07	1352005	PB1	H3N2
A/Saint-Petersburg/RII-490S/2019	2019-01-11	1352141	PB1	H3N2
A/Saint-Petersburg/RII-471S/2019	2019-01-15	1352133	PB1	H3N2
A/Saint-Petersburg/RII-454S/2019	2019-01-15	1352125	PB1	H3N2
A/Saint-Petersburg/RII-324S/2019	2019-01-03	1352117	PB1	H3N2
A/Khabarovsk/48/2018	2018-12-20	1351997	PB1	H3N2
A/Khabarovsk/44/2018	2018-12-04	1351989	PB1	H3N2
A/Arkhangelsk/03/2019	2019-01-03	1351981	PB1	H3N2
A/Arkhangelsk/02/2019	2019-01-06	1351973	PB1	H3N2
A/Arkhangelsk/01/2019	2018-12-26	1351965	PB1	H3N2
A/cardiff/4794/2019	2019-01-18	1359269	PB1	H3N2
A/Cardiff/4702/2019	2019-01-18	1359261	PB1	H3N2
A/Surgut/51/2018	2018-12-14	1359721	PB1	H3N2
A/Khanti-Mansiysk/4/2018	2018-11-23	1359220	PB1	H3N2
A/Irkutsk/9356/2018	2018-12-05	1359211	PB1	H3N2
A/Belgorod/4/2018	2018-12-18	1359187	PB1	H3N2
A/Tuymen/6/2018	2018-12-17	1359170	PB1	H3N2
A/Surgut/51/2018	2018-12-14	1358588	PB1	H3N2
A/Kyiv/477/2018	2018-12-12	1372570	PB1	H3N2
A/Kyiv/477/2018	2018-12-12	1372562	PB1	H3N2
A/Kharkiv/447/2018	2018-11-22	1372506	PB1	H3N2
A/Kyiv/471/2018	2018-12-07	1372490	PB1	H3N2
A/Kyiv/471/2018	2018-12-07	1372458	PB1	H3N2
A/Kyiv/466/2018	2018-11-27	1372450	PB1	H3N2
A/Kharkiv/438/2018	2018-11-27	1372434	PB1	H3N2
A/Kharkiv/448/2018	2018-11-19	1372290	PB1	H3N2
A/Kyiv/466/2018	2018-11-27	1372275	PB1	H3N2
A/Kharkiv/438/2018	2018-11-27	1372220	PB1	H3N2
A/Kyiv/473/2018	2018-11-30	1363080	PB1	H3N2
A/Kyiv/485/2018	2018-12-08	1363075	PB1	H3N2
A/Khmelnytskyi/548/2018	2018-12-17	1363055	PB1	H3N2
A/Kharkiv/447/2018	2018-11-22	1363035	PB1	H3N2
A/Kharkiv/448/2018	2018-11-19	1363015	PB1	H3N2
A/Kyiv/527/2018	2018-12-21	1362478	PB1	H3N2
A/Kyiv/539/2018	2018-12-22	1362467	PB1	H3N2
A/Kyiv/537/2018	2018-12-23	1362459	PB1	H3N2
A/Kyiv/531/2018	2018-12-26	1362451	PB1	H3N2
A/Kyiv/529/2018	2018-12-27	1362443	PB1	H3N2
A/Kyiv/524/2018	2018-12-23	1362435	PB1	H3N2
A/Kyiv/540/2018	2018-12-23	1362427	PB1	H3N2
A/Moscow/212/2018	2018-12-19	1372189	PB1	H3N2
A/Bulgaria/1534/2018	2018-12-28	1357038	PB1	H3N2
A/Bulgaria/1452/2018	2018-12-11	1357023	PB1	H3N2
A/Bulgaria/1376/2018	2018-12-03	1357015	PB1	H3N2
A/Bulgaria/1347/2018	2018-12-01	1357007	PB1	H3N2
A/Eskilstuna/7/2018	2018-12-20	1365142	PB1	H3N2
A/Sweden/15/2019	2019-01-23	1365428	PB1	H3N2
A/Sweden/12/2019	2019-01-14	1365383	PB1	H3N2
A/Ystad/3/2018	2018-12-09	1365375	PB1	H3N2
A/Ystad/2/2018	2018-12-04	1365367	PB1	H3N2
A/England/3/2019	2019-01-07	1356086	PB1	H3N2
A/Basse_Normandie/1051/2019	2019-02-11	1374847	PB1	H3N2
A/Lorraine/1049/2019	2019-02-11	1374839	PB1	H3N2
A/Paris/1045/2019	2019-02-12	1374831	PB1	H3N2
A/Centre/1025/2019	2019-01-30	1374823	PB1	H3N2
A/Centre/1023/2019	2019-02-04	1374815	PB1	H3N2
A/Franche_Comte/1009/2019	2019-02-11	1374807	PB1	H3N2
A/Paris/1004/2019	2019-02-11	1374799	PB1	H3N2
A/Paris/996/2019	2019-02-11	1374782	PB1	H3N2
A/Bretagne/988/2019	2019-02-11	1374766	PB1	H3N2
A/Alsace/987/2019	2019-02-11	1374749	PB1	H3N2
A/Nord_Pas_de_Calais/977/2019	2019-02-09	1374730	PB1	H3N2
A/Nord_Pas_de_Calais/973/2019	2019-02-11	1374710	PB1	H3N2
A/Lorraine/951/2019	2019-02-11	1374694	PB1	H3N2
A/Lorraine/950/2019	2019-02-11	1374676	PB1	H3N2
A/Paris/901/2019	2019-02-08	1374628	PB1	H3N2
A/Dijon/840/2019	2019-01-30	1374611	PB1	H3N2
A/Dijon/838/2019	2019-01-30	1374594	PB1	H3N2
A/Centre/804/2019	2019-02-04	1374577	PB1	H3N2
A/Nord_Pas_de_Calais/797/2019	2019-02-05	1374562	PB1	H3N2
A/Paris/735/2019	2019-02-04	1374546	PB1	H3N2
A/Picardie/691/2019	2019-01-30	1374531	PB1	H3N2
A/Bourgogne/686/2019	2019-01-29	1374516	PB1	H3N2
A/Centre/636/2019	2019-01-29	1374500	PB1	H3N2
A/Pays_de_Loire/619/2019	2019-01-28	1374484	PB1	H3N2
A/Pays_de_Loire/617/2019	2019-01-25	1374467	PB1	H3N2
A/Nord_Pas_de_Calais/939/2019	2019-02-06	1367320	PB1	H3N2
A/Lorraine/930/2019	2019-02-06	1367312	PB1	H3N2
A/Picardie/927/2019	2019-02-04	1367304	PB1	H3N2
A/Centre/922/2019	2019-02-07	1367272	PB1	H3N2
A/Paris/917/2019	2019-02-07	1367264	PB1	H3N2
A/Champagne_Ardenne/916/2019	2019-02-04	1367256	PB1	H3N2
A/Haute_Normandie/881/2019	2019-01-06	1367233	PB1	H3N2
A/Centre/875/2019	2019-02-06	1367225	PB1	H3N2
A/Picardie/864/2019	2019-02-05	1367209	PB1	H3N2
A/Nord_Pas_de_Calais/861/2019	2019-02-05	1367201	PB1	H3N2
A/Nord_Pas_de_Calais/827/2019	2019-02-04	1367178	PB1	H3N2
A/Haute_Normandie/825/2019	2019-02-04	1367170	PB1	H3N2
A/Centre/820/2019	2019-02-06	1367162	PB1	H3N2
A/Lorraine/807/2019	2019-02-04	1367154	PB1	H3N2
A/Bretagne/791/2019	2019-01-28	1367146	PB1	H3N2
A/Picardie/712/2019	2019-01-24	1367115	PB1	H3N2
A/Paris/641/2019	2019-01-28	1360336	PB1	H3N2
A/Basse_Normandie/640/2019	2019-01-28	1360328	PB1	H3N2
A/Paris/627/2019	2019-01-30	1360312	PB1	H3N2
A/Basse_Normandie/626/2019	2019-01-28	1360304	PB1	H3N2
A/Alsace/608/2019	2019-01-27	1360296	PB1	H3N2
A/Nord_Pas_de_Calais/594/2019	2019-01-26	1360272	PB1	H3N2
A/Paris/591/2019	2019-01-28	1360264	PB1	H3N2
A/Pays_de_Loire/585/2019	2019-01-28	1360256	PB1	H3N2
A/Bourgogne/583/2019	2019-01-29	1360248	PB1	H3N2
A/Franche_Comte/566/2019	2019-01-28	1360232	PB1	H3N2
A/Nord_Pas_de_Calais/564/2019	2019-01-29	1360224	PB1	H3N2
A/Lorraine/555/2019	2019-01-28	1360216	PB1	H3N2
A/Paris/523/2019	2019-01-27	1360208	PB1	H3N2
A/Paris/507/2019	2019-01-28	1360184	PB1	H3N2
A/Centre/206/2019	2019-01-16	1360144	PB1	H3N2
A/Nord_Pas_de_Calais/2795/2018	2018-12-31	1360136	PB1	H3N2
A/Dijon/2788/2018	2018-12-25	1360128	PB1	H3N2
A/Dijon/2784/2018	2019-01-03	1360120	PB1	H3N2
A/Centre/478/2019	2019-01-26	1355894	PB1	H3N2
A/Centre/477/2019	2019-01-25	1355886	PB1	H3N2
A/Centre/476/2019	2019-01-26	1355878	PB1	H3N2
A/Centre/474/2019	2019-01-25	1355862	PB1	H3N2
A/Basse_Normandie/468/2019	2019-01-18	1355854	PB1	H3N2
A/Bourgogne/459/2019	2019-01-23	1355838	PB1	H3N2
A/Paris/452/2019	2019-01-21	1355830	PB1	H3N2
A/Lorraine/447/2019	2019-01-24	1355822	PB1	H3N2
A/Paris/443/2019	2019-01-19	1355814	PB1	H3N2
A/Franche_Comte/438/2019	2019-01-21	1355798	PB1	H3N2
A/Dijon/431/2019	2019-01-20	1355790	PB1	H3N2
A/Picardie/419/2019	2019-01-22	1355774	PB1	H3N2
A/Paris/414/2019	2019-01-21	1355758	PB1	H3N2
A/Lorraine/410/2019	2019-01-21	1355750	PB1	H3N2
A/Paris/393/2019	2019-01-23	1355742	PB1	H3N2
A/Paris/392/2019	2019-01-23	1355734	PB1	H3N2
A/Nord_Pas_de_Calais/371/2019	2019-01-18	1355695	PB1	H3N2
A/Haute_Normandie/337/2019	2019-01-21	1355687	PB1	H3N2
A/Pays_de_Loire/325/2019	2019-01-15	1355679	PB1	H3N2
A/Saint-Petersburg/RII-584S/2019	2019-01-16	1352189	PB1	H3N2
A/Saint-Petersburg/RII-577S/2019	2019-01-16	1352181	PB1	H3N2
A/Saint-Petersburg/RII-563S/2019	2019-01-15	1352173	PB1	H3N2
A/Saint-Petersburg/RII-557S/2019	2019-01-14	1352165	PB1	H3N2
A/Saint-Petersburg/RII-499S/2019	2019-01-13	1352157	PB1	H3N2
A/Saint-Petersburg/RII-492S/2019	2019-01-13	1352149	PB1	H3N2
A/Luxembourg/19005431/2019	2019-01-29	1390011	PB1	H3N2
A/Luxembourg/19005212/2019	2019-01-29	1390003	PB1	H3N2
A/Luxembourg/19005195/2019	2019-01-29	1389995	PB1	H3N2
A/Luxembourg/19004602/2019	2019-01-25	1389987	PB1	H3N2
A/Luxembourg/19004268/2019	2019-01-23	1389979	PB1	H3N2
A/Luxembourg/19003739/2019	2019-01-22	1389969	PB1	H3N2
A/Luxembourg/18062115/2018	2018-12-04	1389961	PB1	H3N2
A/Luxembourg/18061393/2018	2018-11-29	1383443	PB1	H3N2
A/Alicante/19_0684_20181203	2018-12-03	1384259	PB1	H3N2
A/Valencia/07_1243_20190114	2019-01-14	1384246	PB1	H3N2
A/Valencia/07_1147_20190107	2019-01-07	1384235	PB1	H3N2
A/Castellon/02_1187_20190117	2019-01-17	1384221	PB1	H3N2
A/Castellon/02_1020_20190104	2019-01-04	1384211	PB1	H3N2
A/Swansea/7185/2019	2019-01-22	1388834	PB1	H3N2
A/Holywell/1856/2019	2019-01-28	1388818	PB1	H3N2
A/Kyiv/492/2018	2018-12-13	1387238	PB1	H3N2
A/Khmelnytskyi/549/2018	2018-12-17	1387164	PB1	H3N2
A/Kyiv/482/2018	2018-12-12	1387058	PB1	H3N2
A/Kyiv/514/2018	2018-12-18	1386814	PB1	H3N2
A/Kyiv/496/2018	2018-12-13	1386475	PB1	H3N2
A/Kyiv/500/2018	2018-12-14	1386467	PB1	H3N2
A/Kyiv/489/2018	2018-12-11	1386459	PB1	H3N2
A/Kyiv/473/2018	2018-11-30	1386454	PB1	H3N2
A/Kyiv/485/2018	2018-12-08	1386446	PB1	H3N2
A/Khmelnytskyi/552/2018	2018-12-17	1386393	PB1	H3N2
A/Khmelnytskyi/551/2018	2018-12-17	1386385	PB1	H3N2
A/Khmelnytskyi/550/2018	2018-12-17	1386377	PB1	H3N2
A/Kyiv/505/2018	2018-12-18	1386370	PB1	H3N2
A/Kyiv/508/2018	2018-12-16	1386347	PB1	H3N2
A/Kyiv/500/2018	2018-12-14	1386332	PB1	H3N2
A/Kyiv/496/2018	2018-12-13	1386315	PB1	H3N2
A/Kyiv/484/2018	2018-12-08	1386285	PB1	H3N2
A/Kyiv/488/2018	2018-12-10	1386277	PB1	H3N2
A/Kyiv/489/2018	2018-12-11	1386269	PB1	H3N2
A/Kyiv/492/2018	2018-12-13	1385842	PB1	H3N2
A/Kyiv/508/2018	2018-12-16	1385738	PB1	H3N2
A/Kyiv/522/2018	2018-12-20	1382308	PB1	H3N2
A/Kyiv/514/2018	2018-12-18	1382300	PB1	H3N2
A/Moscow/238/2018	2018-12-27	1386924	PB1	H3N2
A/Moscow/234/2018	2018-12-25	1386916	PB1	H3N2
A/Tomsk/242/2018	2018-12-04	1386123	PB1	H3N2
A/Moscow/238/2018	2018-12-27	1386108	PB1	H3N2
A/Moscow/240/2018	2018-12-25	1386102	PB1	H3N2
A/Moscow/234/2018	2018-12-25	1386094	PB1	H3N2
A/Tomsk/242/2018	2018-12-04	1385986	PB1	H3N2
A/Moscow/236/2018	2018-12-26	1385978	PB1	H3N2
A/Moscow/240/2018	2018-12-25	1385971	PB1	H3N2
A/Moscow/230/2018	2018-12-23	1385963	PB1	H3N2
A/Bulgaria/1347/2018	2018-12-01	1387069	PB1	H3N2
A/Bulgaria/1534/2018	2018-12-28	1386307	PB1	H3N2
A/Eskilstuna/6/2019	2019-02-13	1377551	PB1	H3N2
A/Eskilstuna/5/2019	2019-02-07	1377543	PB1	H3N2
A/Sweden/24/2019	2019-02-12	1377531	PB1	H3N2
A/Skovde/1/2019	2019-02-11	1377523	PB1	H3N2
A/Uppsala/1/2019	2019-01-31	1377515	PB1	H3N2
A/Eskilstuna/4/2019	2019-01-31	1377507	PB1	H3N2
A/Eskilstuna/3/2019	2019-01-30	1377499	PB1	H3N2
A/Trollhattan/1/2019	2019-01-29	1377491	PB1	H3N2
A/Umea/1/2018	2018-12-17	1377483	PB1	H3N2
A/Eskilstuna/2/2019	2019-01-21	1377475	PB1	H3N2
A/Eskilstuna/1/2019	2019-01-21	1377465	PB1	H3N2
A/England/77/2019	2019-01-02	1377155	PB1	H3N2
A/England/76/2019	2019-01-03	1377147	PB1	H3N2
A/England/771/2018	2018-12-31	1377139	PB1	H3N2
A/England/75/2019	2019-01-02	1377131	PB1	H3N2
A/England/770/2018	2018-12-14	1377123	PB1	H3N2
A/England/768/2018	2018-12-17	1377114	PB1	H3N2
A/England/767/2018	2018-12-12	1377106	PB1	H3N2
A/England/766/2018	2018-11-28	1377098	PB1	H3N2
A/England/764/2018	2018-11-16	1377090	PB1	H3N2
A/England/763/2018	2018-11-07	1377082	PB1	H3N2
A/England/762/2018	2018-11-03	1377074	PB1	H3N2
A/England/761/2018	2018-10-25	1377066	PB1	H3N2
A/Alsace/1473/2019	2019-02-12	1388809	PB1	H3N2
A/Franche_Comte/1384/2019	2019-02-18	1388801	PB1	H3N2
A/Picardie/1378/2019	2019-02-19	1388793	PB1	H3N2
A/Picardie/1371/2019	2019-02-26	1388785	PB1	H3N2
A/Dijon/1352/2019	2019-02-24	1388777	PB1	H3N2
A/Alsace/1329/2019	2019-02-22	1388769	PB1	H3N2
A/Picardie/1324/2019	2019-02-21	1388761	PB1	H3N2
A/Pays_de_Loire/1305/2019	2019-02-10	1388745	PB1	H3N2
A/Haute_Normandie/1258/2019	2019-02-19	1388737	PB1	H3N2
A/Paris/1256/2019	2019-02-19	1388729	PB1	H3N2
A/Lorraine/1237/2019	2019-02-20	1388713	PB1	H3N2
A/Bretagne/1210/2019	2019-02-19	1388690	PB1	H3N2
A/Paris/1176/2019	2019-02-18	1388682	PB1	H3N2
A/Brest/2630/2018	2018-12-11	1384870	PB1	H3N2
A/Pays_de_Loire/1418/2019	2019-02-26	1383604	PB1	H3N2
A/Basse_Normandie/1403/2019	2019-02-25	1383596	PB1	H3N2
A/Franche_Comte/1391/2019	2019-02-22	1383588	PB1	H3N2
A/Franche_Comte/1389/2019	2019-02-14	1383580	PB1	H3N2
A/Franche_Comte/1387/2019	2019-02-15	1383572	PB1	H3N2
A/Dijon/1355/2019	2019-02-16	1383564	PB1	H3N2
A/Paris/1340/2019	2019-02-22	1383548	PB1	H3N2
A/Alsace/1338/2019	2019-02-25	1383540	PB1	H3N2
A/Nord_Pas_de_Calais/1328/2019	2019-02-16	1383532	PB1	H3N2
A/Centre/1316/2019	2019-02-20	1383524	PB1	H3N2
A/Pays_de_Loire/1315/2019	2019-02-19	1383516	PB1	H3N2
A/Bretagne/1296/2019	2019-02-21	1383508	PB1	H3N2
A/Pays_de_Loire/1272/2019	2019-01-31	1383492	PB1	H3N2
A/Pays_de_Loire/1268/2019	2019-02-01	1383484	PB1	H3N2
A/Picardie/1264/2019	2019-02-14	1383476	PB1	H3N2
A/Alsace/1219/2019	2019-02-18	1383468	PB1	H3N2
A/Alsace/1212/2019	2019-02-18	1383460	PB1	H3N2
A/Paris/1189/2019	2019-02-14	1383452	PB1	H3N2
A/Nord_Pas_de_Calais/1085/2019	2019-02-14	1375262	PB1	H3N2
A/Bourgogne/1248/2019	2019-02-18	1374959	PB1	H3N2
A/Paris/1226/2019	2019-02-18	1374951	PB1	H3N2
A/Bretagne/1222/2019	2019-02-18	1374943	PB1	H3N2
A/Nord_Pas_de_Calais/1183/2019	2019-02-14	1374935	PB1	H3N2
A/Paris/1175/2019	2019-02-18	1374927	PB1	H3N2
A/Basse_Normandie/1162/2019	2019-02-12	1374919	PB1	H3N2
A/Paris/1148/2019	2019-02-13	1374911	PB1	H3N2
A/Franche_Comte/1144/2019	2019-02-12	1374903	PB1	H3N2
A/Pays_de_Loire/1129/2019	2019-02-12	1374895	PB1	H3N2
A/Bourgogne/1094/2019	2019-02-13	1374887	PB1	H3N2
A/Centre/1090/2019	2019-02-11	1374879	PB1	H3N2
A/Alsace/1087/2019	2019-02-12	1374871	PB1	H3N2
A/Nord_Pas_de_Calais/1058/2019	2019-02-11	1374863	PB1	H3N2
A/Centre/1055/2019	2019-02-11	1374855	PB1	H3N2
A/Luxembourg/19006877/2019	2019-02-06	1398921	PB1	H3N2
A/Luxembourg/19008307/2019	2019-02-12	1394536	PB1	H3N2
A/Luxembourg/19005732/2019	2019-01-29	1394529	PB1	H3N2
A/Luxembourg/19003743/2019	2019-01-21	1394522	PB1	H3N2
A/Luxembourg/19005137/2019	2019-01-25	1394515	PB1	H3N2
A/Luxembourg/19008327/2019	2019-02-12	1394508	PB1	H3N2
A/Luxembourg/19008326/2019	2019-02-12	1394501	PB1	H3N2
A/Luxembourg/19008039/2019	2019-02-11	1394494	PB1	H3N2
A/Luxembourg/19008025/2019	2019-02-11	1394487	PB1	H3N2
A/Luxembourg/19008024/2019	2019-02-10	1394480	PB1	H3N2
A/Luxembourg/19008022/2019	2019-02-10	1394473	PB1	H3N2
A/Luxembourg/19008019/2019	2019-02-12	1394459	PB1	H3N2
A/Luxembourg/19008013/2019	2019-02-09	1394452	PB1	H3N2
A/Luxembourg/19007685/2019	2019-02-07	1394445	PB1	H3N2
A/Luxembourg/19007679/2019	2019-02-06	1394438	PB1	H3N2
A/Luxembourg/19007245/2019	2019-02-05	1394431	PB1	H3N2
A/Luxembourg/19006908/2019	2019-02-04	1394424	PB1	H3N2
A/Luxembourg/19006889/2019	2019-02-06	1394417	PB1	H3N2
A/Luxembourg/19006872/2019	2019-02-02	1394410	PB1	H3N2
A/Luxembourg/19006628/2019	2019-03-02	1394403	PB1	H3N2
A/Luxembourg/19006522/2019	2019-01-02	1394396	PB1	H3N2
A/Luxembourg/19006190/2019	2019-01-31	1394389	PB1	H3N2
A/Luxembourg/19005983/2019	2019-01-31	1394382	PB1	H3N2
A/Luxembourg/19005848/2019	2019-01-31	1394375	PB1	H3N2
A/Luxembourg/19005742/2019	2019-01-29	1394368	PB1	H3N2
A/Luxembourg/19005741/2019	2019-01-28	1394361	PB1	H3N2
A/Luxembourg/19005213/2019	2019-01-28	1394354	PB1	H3N2
A/Luxembourg/19004791/2019	2019-01-23	1394347	PB1	H3N2
A/Luxembourg/19004056/2019	2019-01-22	1394340	PB1	H3N2
A/Luxembourg/19007251/2019	2019-02-04	1394323	PB1	H3N2
A/Luxembourg/19004048/2019	2019-01-18	1390416	PB1	H3N2
A/Luxembourg/19004046/2019	2019-01-22	1390409	PB1	H3N2
A/Luxembourg/19004045/2019	2019-01-21	1390402	PB1	H3N2
A/Luxembourg/19003736/2019	2019-01-21	1390395	PB1	H3N2
A/Luxembourg/18065564/2018	2018-12-18	1390388	PB1	H3N2
A/Luxembourg/18065046/2018	2018-12-15	1390382	PB1	H3N2
A/Luxembourg/18064751/2018	2018-12-13	1390377	PB1	H3N2
A/Luxembourg/19008311/2019	2019-02-13	1390132	PB1	H3N2
A/Luxembourg/19008310/2019	2019-02-13	1390124	PB1	H3N2
A/Luxembourg/19008306/2019	2019-02-13	1390116	PB1	H3N2
A/Luxembourg/19008258/2019	2019-02-12	1390108	PB1	H3N2
A/Luxembourg/19008030/2019	2019-02-12	1390100	PB1	H3N2
A/Luxembourg/19008028/2019	2019-02-12	1390092	PB1	H3N2
A/Luxembourg/19008027/2019	2019-02-12	1390084	PB1	H3N2
A/Luxembourg/19007413/2019	2019-02-07	1390076	PB1	H3N2
A/Luxembourg/19006890/2019	2019-02-06	1390068	PB1	H3N2
A/Luxembourg/19006878/2019	2019-02-06	1390060	PB1	H3N2
A/Luxembourg/19006613/2019	2019-02-05	1390051	PB1	H3N2
A/Luxembourg/19005985/2019	2019-02-01	1390043	PB1	H3N2
A/Luxembourg/19005975/2019	2019-02-01	1390035	PB1	H3N2
A/Luxembourg/19005974/2019	2019-02-01	1390027	PB1	H3N2
A/Luxembourg/19005723/2019	2019-01-31	1390019	PB1	H3N2
A/Llangollen/4638/2019	2019-03-22	1414801	PB1	H3N2
A/Wrexham/5406/2019	2019-03-14	1414792	PB1	H3N2
A/Cardiff/9485/2019	2019-03-06	1414636	PB1	H3N2
A/Cardiff/9333/2019	2019-03-01	1414626	PB1	H3N2
A/Maerdy/5598/2019	2019-03-14	1414616	PB1	H3N2
A/Saundersfoot/6187/2019	2019-03-19	1414553	PB1	H3N2
A/BurryPort/1888/2019	2019-03-14	1414490	PB1	H3N2
A/Blaenau_Ffestiniog/0339/2019	2019-02-11	1414321	PB1	H3N2
A/Llandudno/1508/2018	2019-02-10	1414313	PB1	H3N2
A/Buckley/0760/2019	2019-02-07	1414300	PB1	H3N2
A/Aberdare/0632/2019	2019-02-13	1414292	PB1	H3N2
A/Aberdare/0588/2019	2019-02-11	1414277	PB1	H3N2
A/Cardiff/0428/2019	2019-02-08	1414269	PB1	H3N2
A/Kyiv/482/2018	2018-12-12	1398151	PB1	H3N2
A/Kyiv/484/2018	2018-12-08	1398137	PB1	H3N2
A/Kyiv/488/2018	2018-12-10	1398060	PB1	H3N2
A/Moscow/220/2018	2018-12-20	1407903	PB1	H3N2
A/Moscow/212/2018	2018-12-19	1407638	PB1	H3N2
A/Moscow/230/2018	2018-12-23	1407428	PB1	H3N2
A/Galve/4/2019	2019-03-06	1394873	PB1	H3N2
A/Boras/3/2019	2019-03-08	1394865	PB1	H3N2
A/Stockholm/9/2019	2019-03-07	1394857	PB1	H3N2
A/Linkoping/7/2019	2019-03-05	1394841	PB1	H3N2
A/Stockholm/7/2019	2019-02-24	1394825	PB1	H3N2
A/Helsingborg/1/2019	2019-02-19	1394801	PB1	H3N2
A/Malmoe/1/2019	2019-02-18	1394793	PB1	H3N2
A/Uppsala/4/2019	2019-02-26	1394769	PB1	H3N2
A/Sweden/29/2019	2019-02-19	1394755	PB1	H3N2
A/Linkoping/6/2019	2019-02-19	1394723	PB1	H3N2
A/Paris/1616/2019	2019-03-07	1398669	PB1	H3N2
A/Rouen/1568/2019	2019-01-24	1398661	PB1	H3N2
A/Paris/1558/2019	2019-03-04	1398653	PB1	H3N2
A/Pays_de_Loire/1554/2019	2019-03-07	1398645	PB1	H3N2
A/Paris/1551/2019	2019-03-07	1398637	PB1	H3N2
A/Bretagne/1531/2019	2019-03-02	1398598	PB1	H3N2
A/Alsace/1526/2019	2019-01-29	1398590	PB1	H3N2
A/Alsace/1525/2019	2019-02-07	1398582	PB1	H3N2
A/Pays_de_Loire/1518/2019	2019-02-17	1398558	PB1	H3N2
A/Centre/1487/2019	2019-02-12	1398550	PB1	H3N2
A/Centre/1480/2019	2019-02-09	1398534	PB1	H3N2
A/Centre/1477/2019	2019-02-17	1398526	PB1	H3N2
A/Centre/1475/2019	2019-02-11	1398518	PB1	H3N2
A/Saint-Petersburg/RII-2126S/2019	2019-02-11	1414741	PB1	H3N2
A/Saint-Petersburg/RII-3007S/2019	2019-03-04	1414576	PB1	H3N2
A/SosnovyiBor/RII-1864S/2019	2019-02-07	1414417	PB1	H3N2
A/Saint-Petersburg/RII-1271S/2019	2019-01-28	1414394	PB1	H3N2
A/Saint-Petersburg/RII-2370S/2019	2019-02-15	1414257	PB1	H3N2
A/Saint-Petersburg/RII-2788S/2019	2019-02-27	1414235	PB1	H3N2
A/Saint-Petersburg/RII-2450S/2019	2019-02-18	1414116	PB1	H3N2
A/Saint-Petersburg/RII-2448S/2019	2019-02-18	1414109	PB1	H3N2
A/Kirovsk/RII-1500S/2019	2019-02-04	1414093	PB1	H3N2
A/Noyabrsk/RII-2490S/2019	2019-02-11	1414139	PB1	H3N2
A/Noyabrsk/RII-2489S/2019	2019-02-09	1414131	PB1	H3N2
A/Noyabrsk/RII-2488S/2019	2019-02-11	1414123	PB1	H3N2
A/Vologda/RII-3086S/2019	2019-02-22	1414667	PB1	H3N2
A/Vologda/RII-3059S/2019	2019-02-11	1414651	PB1	H3N2
A/Shuberskoye/RII-2201S/2019	2019-02-03	1414101	PB1	H3N2
A/Izhevsk/RII-2539S/2019	2019-02-12	1414171	PB1	H3N2
A/Izhevsk/RII-2534S/2019	2019-02-09	1414163	PB1	H3N2
A/Izhevsk/RII-2532S/2019	2019-02-09	1414155	PB1	H3N2
A/Stavropol/RII-3378S/2019	2019-02-07	1414683	PB1	H3N2
A/Stavropol/RII-3376S/2019	2019-02-09	1414675	PB1	H3N2
A/Irkutsk/RII-2771S/2019	2019-02-16	1414219	PB1	H3N2
A/Pskov/RII-3521S/2019	2019-03-05	1414733	PB1	H3N2
A/Samara/RII-3184S/2019	2019-03-01	1414600	PB1	H3N2
A/Ufa/RII-3113S/2019	2019-02-03	1414592	PB1	H3N2
A/Makhachkala/RII-2583S/2019	2019-02-14	1414179	PB1	H3N2
A/Verkh-Chebula/RII-2987S/2019	2019-02-07	1414584	PB1	H3N2
A/Anzhero-Sudzhensk/RII-2997S/2019	2019-01-30	1414568	PB1	H3N2
A/Kemerovo/RII-2983S/2019	2019-02-08	1414560	PB1	H3N2
A/Krasnoyarsk/RII-813S/2019	2019-01-10	1414371	PB1	H3N2
A/Naryan-Mar/RII-1000S/2019	2019-01-21	1414077	PB1	H3N2
A/Yakutsk/RII-1079S/2019	2019-01-15	1414379	PB1	H3N2
A/Groznyi/RII-2749S/2019	2019-02-18	1414203	PB1	H3N2
A/Groznyi/RII-2741S/2019	2019-01-23	1414195	PB1	H3N2
A/Ulan-Ude/RII-1116S/2019	2019-01-14	1414250	PB1	H3N2
A/Ulan-Ude/RII-1114S/2019	2019-01-14	1414243	PB1	H3N2
A/Buckley/0398/2019	2019-03-24	1414908	PB1	H3N2
A/Wrexham/6341/2019	2019-03-23	1414900	PB1	H3N2
A/CefnYBedd/6305/2019	2019-03-22	1414824	PB1	H3N2
A/Kaluga/15015/2019	2019-01-16	1426847	PB1	H3N2
A/Ulyanovsk/225/2019	2019-03-05	1425178	PB1	H3N2
A/NovyUrengoy/127/2019	2019-01-21	1425220	PB1	H3N2
A/YANAO/6/2019	2019-02-27	1425192	PB1	H3N2
A/Stavropol/39/2018	2018-12-27	1426784	PB1	H3N2
A/Vyazemsk/2204/2018	2018-12-04	1425437	PB1	H3N2
A/Irkutsk/228/2019	2019-01-22	1425206	PB1	H3N2
A/Irkutsk/1295/2019	2019-03-08	1425199	PB1	H3N2
A/Buryatia/3/2019	2019-02-05	1426791	PB1	H3N2
A/Kemerovo/42/2019	2019-01-15	1426840	PB1	H3N2
A/Kemerovo/128/2019	2019-01-31	1426833	PB1	H3N2
A/Kemerovo/33/2019	2019-01-21	1426826	PB1	H3N2
A/Kemerovo/15/2019	2019-01-14	1426819	PB1	H3N2
A/Kemerovo/191/2019	2019-02-04	1425157	PB1	H3N2
A/Vladimir/180/2019	2019-02-16	1425185	PB1	H3N2
A/Tyva/1/2019	2019-01-09	1426812	PB1	H3N2
A/Tyva/116/2019	2019-02-11	1425272	PB1	H3N2
A/Komi/106/2019	2019-01-03	1426777	PB1	H3N2
A/Omsk/3296/3018	2018-12-20	1426805	PB1	H3N2
A/Astrakhan/1/2019	2019-02-08	1425423	PB1	H3N2
A/Novosibirsk/3/2019	2019-01-09	1426798	PB1	H3N2
A/Tomsk/19592/2018	2018-12-04	1425444	PB1	H3N2
A/Tomsk/20604/2018	2018-12-27	1425171	PB1	H3N2
A/Tomsk/1924/2019	2019-02-08	1425164	PB1	H3N2
A/Saint-Petersburg/307/2019	2019-01-23	1425430	PB1	H3N2
A/Saint-Petersburg/437/2019	2019-02-06	1425213	PB1	H3N2
A/Saint-Petersburg/311/2019	2019-01-23	1425150	PB1	H3N2
A/Belgorod/6/2018	2018-12-12	1426770	PB1	H3N2
A/Paris/1713/2019	2019-02-01	1421651	PB1	H3N2
A/Paris/1712/2019	2019-02-10	1421636	PB1	H3N2
A/Paris/1697/2019	2019-02-25	1421599	PB1	H3N2
A/Champagne_Ardenne/1664/2019	2019-03-11	1421568	PB1	H3N2
A/Alsace/1660/2019	2019-03-12	1421551	PB1	H3N2
A/Franche_Comte/1653/2019	2019-03-11	1421521	PB1	H3N2
A/Paris/1648/2019	2019-03-12	1421473	PB1	H3N2
A/Lorraine/1632/2019	2019-03-11	1421445	PB1	H3N2
A/Lorraine/1631/2019	2019-03-11	1421432	PB1	H3N2
A/Lorraine/1630/2019	2019-03-11	1421418	PB1	H3N2
A/Lorraine/1629/2019	2019-03-11	1421405	PB1	H3N2
A/Bretagne/1627/2019	2019-03-12	1421389	PB1	H3N2
A/Champagne_Ardenne/1617/2019	2019-03-12	1421371	PB1	H3N2
A/Franche_Comte/1613/2019	2019-03-05	1421355	PB1	H3N2
A/Paris/1393/2019	2019-02-26	1421321	PB1	H3N2
A/Paris/1672/2019	2019-03-15	1415103	PB1	H3N2
A/Paris/1603/2019	2019-03-11	1415095	PB1	H3N2
A/Alsace/1602/2019	2019-03-11	1415087	PB1	H3N2
A/Lorraine/1577/2019	2019-03-11	1415071	PB1	H3N2
A/Pays_de_Loire/1557/2019	2019-03-05	1415048	PB1	H3N2
A/Bretagne/1553/2019	2019-03-05	1415040	PB1	H3N2
A/Bretagne/1543/2019	2019-03-04	1415032	PB1	H3N2
A/Pays_de_Loire/1540/2019	2019-03-02	1415024	PB1	H3N2
A/Pays_de_Loire/1507/2019	2019-02-25	1415016	PB1	H3N2
A/Pays_de_Loire/1499/2019	2019-03-01	1415008	PB1	H3N2
A/Basse_Normandie/1492/2019	2019-03-01	1415000	PB1	H3N2
A/Bourgogne/1469/2019	2019-02-27	1414992	PB1	H3N2
A/Nord_Pas_de_Calais/1466/2019	2019-02-28	1414984	PB1	H3N2
A/Centre/1451/2019	2019-02-28	1414976	PB1	H3N2
A/Picardie/1420/2019	2019-02-27	1414944	PB1	H3N2
A/Paris/1397/2019	2019-02-26	1414936	PB1	H3N2
A/Moscow/12/2019	2019-02-04	1420103	PB1	H3N2
A/Kaliningrad/56/2019	2019-02-14	1420127	PB1	H3N2
A/Kaliningrad/57/2019	2019-02-19	1420066	PB1	H3N2
A/Kaliningrad/17/2019	2019-01-22	1414869	PB1	H3N2
A/Petrozavodsk/RII-3430S/2019	2019-02-18	1414819	PB1	H3N2
A/Arkhangelsk/27/2019	2019-02-08	1420026	PB1	H3N2
A/Arkhangelsk/18/2019	2019-02-04	1420018	PB1	H3N2
A/Arkhangelsk/17/2019	2019-02-02	1414878	PB1	H3N2
A/Novosibirsk/08/2019	2019-01-12	1420170	PB1	H3N2
A/Novosibirsk/50/2019	2019-02-02	1420135	PB1	H3N2
A/Novosibirsk/10/2019	2019-01-13	1420111	PB1	H3N2

## Sheet: Sheet6
StrainName	Time	Accession	Segment	Subtype
A/Penarth/6242/2018	2018-11-03	1319739	PB1	H1N1
A/Denbigh/6913/2019	2019-01-02	1338487	PB1	H1N1
A/Prestatyn/3111/2018	2018-12-28	1338471	PB1	H1N1
A/Cardiff/5637/2018	2018-12-30	1338463	PB1	H1N1
A/Cardiff/5384/2018	2018-12-20	1338455	PB1	H1N1
A/Wrexham/6753/2018	2018-12-27	1338386	PB1	H1N1
A/MerthyrTydfil/5503/2018	2018-12-26	1337354	PB1	H1N1
A/Cardiff/5481/2018	2018-12-25	1336537	PB1	H1N1
A/Caerphilly/4239/2018	2018-12-20	1336364	PB1	H1N1
A/Rhyl/9959/2018	2018-12-24	1336348	PB1	H1N1
A/Holywell/9936/2018	2018-12-22	1336340	PB1	H1N1
A/Cardiff/1657/2018	2018-12-29	1336332	PB1	H1N1
A/Cardiff/5622/2018	2018-12-30	1336310	PB1	H1N1
A/Cardiff/5552/2018	2018-12-28	1336296	PB1	H1N1
A/Wrexham/5497/2018	2018-12-13	1334015	PB1	H1N1
A/Wrexham/9548/2018	2018-12-12	1334007	PB1	H1N1
A/MerthyrTydfil/7900/2018	2018-12-12	1333999	PB1	H1N1
A/Cardiff/5224/2018	2018-12-12	1333991	PB1	H1N1
A/Swansea/2948/2018	2018-12-12	1333968	PB1	H1N1
A/Swansea/5220/2018	2018-12-14	1333952	PB1	H1N1
A/Cwmbran/4014/2018	2018-12-13	1333936	PB1	H1N1
A/Abergele/8150/2018	2018-12-07	1332075	PB1	H1N1
A/Llangollen/0565/2018	2018-12-06	1332054	PB1	H1N1
A/Newport/5076/2018	2018-12-06	1331991	PB1	H1N1
A/Newport/6836/2018	2018-12-06	1331564	PB1	H1N1
A/Crumlin/6833/2018	2018-12-05	1331551	PB1	H1N1
A/Neath/2314/2018	2018-12-08	1331543	PB1	H1N1
A/Treorchy/0003/2018	2018-12-08	1331382	PB1	H1N1
A/Pontyclun/1660/2018	2018-12-06	1331088	PB1	H1N1
A/Caerphilly/4878/2018	2018-12-06	1331079	PB1	H1N1
A/PortTalbot/2125/2018	2018-12-06	1331071	PB1	H1N1
A/Wrexham/2436/2018	2018-12-08	1331062	PB1	H1N1
A/Wrexham/8684/2018	2018-12-04	1328537	PB1	H1N1
A/Wrexham/0828/2018	2018-12-03	1328529	PB1	H1N1
A/Wrexham/9249/2018	2018-11-28	1328521	PB1	H1N1
A/Wrexham/5068/2018	2018-11-28	1328507	PB1	H1N1
A/Cardiff/5013/2018	2018-12-04	1328494	PB1	H1N1
A/PortTalbot/1276/2018	2018-12-03	1328473	PB1	H1N1
A/Bridgend/1275/2018	2018-12-02	1328465	PB1	H1N1
A/Swansea/0201/2018	2018-11-23	1326850	PB1	H1N1
A/Neath/0115/2018	2018-11-23	1326842	PB1	H1N1
A/Neath/0114/2018	2018-11-23	1326401	PB1	H1N1
A/Neath/9887/2018	2018-10-23	1326389	PB1	H1N1
A/Swansea/9504/2018	2018-11-20	1326381	PB1	H1N1
A/Cardiff/4940/2018	2018-10-22	1326253	PB1	H1N1
A/MilfordHaven/5108/2018	2018-11-14	1324805	PB1	H1N1
A/Ammanford/9272/2018	2018-11-11	1324749	PB1	H1N1
A/Cardiff/6303/2018	2018-11-06	1322829	PB1	H1N1
A/Cardiff/6243/2018	2018-11-04	1321526	PB1	H1N1
A/Llanelli/9736/2018	2018-11-01	1319883	PB1	H1N1
A/Llanelli/9467/2018	2018-10-29	1319868	PB1	H1N1
A/Cardiff/6179/2018	2018-11-01	1319846	PB1	H1N1
A/Swansea/6837/2018	2018-10-31	1319832	PB1	H1N1
A/Swansea/6719/2018	2018-10-30	1319754	PB1	H1N1
A/Cardiff/6210/2018	2018-11-04	1319730	PB1	H1N1
A/Cardiff/6205/2018	2018-11-04	1319722	PB1	H1N1
A/Llanelli/0234/2018	2018-10-28	1319021	PB1	H1N1
A/Llanelli/0228/2018	2018-10-28	1319013	PB1	H1N1
A/Llanelli/3076/2018	2018-10-25	1318997	PB1	H1N1
A/Llanelli/3076/2018	2018-10-25	1318994	PB1	H1N1
A/Neath/6337/2018	2018-10-28	1318963	PB1	H1N1
A/Swansea/6074/2018	2018-10-26	1318955	PB1	H1N1
A/Swansea/4986/2018	2018-10-24	1318947	PB1	H1N1
A/Swansea/4984/2018	2018-10-25	1318938	PB1	H1N1
A/Cardiff/5211/2018	2018-12-12	1333983	PB1	H1N1
A/Chita/1V/2018	2018-11-29	1333850	PB1	H1N1
A/Lipetsk/2V/2018	2018-11-16	1333844	PB1	H1N1
A/Lipetsk/1V/2018	2018-11-16	1333838	PB1	H1N1
A/Samara/1V/2018	2018-11-07	1333828	PB1	H1N1
A/Chechnya/1V/2018	2018-12-06	1333822	PB1	H1N1
A/Sweden/67/2018	2019-01-02	1338341	PB1	H1N1
A/Sweden/69/2018	2018-12-27	1338374	PB1	H1N1
A/Sweden/68/2018	2018-12-18	1338349	PB1	H1N1
A/Sweden/66/2018	2018-12-23	1338333	PB1	H1N1
A/Sweden/64/2018	2018-12-28	1338325	PB1	H1N1
A/Linkoping/65/2018	2018-12-10	1337305	PB1	H1N1
A/Sweden/63/2018	2018-12-10	1337253	PB1	H1N1
A/Sweden/62/2018	2018-12-05	1337245	PB1	H1N1
A/Sweden/61/2018	2018-12-01	1337237	PB1	H1N1
A/Sweden/59/2018	2018-12-03	1337229	PB1	H1N1
A/Sweden/58/2018	2018-12-03	1337221	PB1	H1N1
A/Skovde/3/2018	2018-12-06	1337213	PB1	H1N1
A/Uppsala/4/2018	2018-12-05	1337195	PB1	H1N1
A/Uppsala/3/2018	2018-12-04	1337187	PB1	H1N1
A/Eskilstuna/2/2018	2018-12-06	1337147	PB1	H1N1
A/Lulea/1/2018	2018-12-04	1337139	PB1	H1N1
A/Gavle/15/2018	2018-11-28	1337131	PB1	H1N1
A/Linkoping/55/2018	2018-12-02	1337071	PB1	H1N1
A/Linkoping/54/2018	2018-11-28	1337063	PB1	H1N1
A/Sweden/56/2018	2018-11-14	1326362	PB1	H1N1
A/Sweden/55/2018	2018-11-17	1326354	PB1	H1N1
A/Linkoping/53/2018	2018-11-15	1326338	PB1	H1N1
A/Halmstad/4/2018	2018-11-19	1326330	PB1	H1N1
A/Stockholm/24/2018	2018-11-07	1326320	PB1	H1N1
A/Halmstad/3/2018	2018-11-12	1326312	PB1	H1N1
A/Karlstad/1/2018	2018-11-11	1326304	PB1	H1N1
A/Linkoping/52/2018	2018-11-05	1326289	PB1	H1N1
A/Sweden/54/2018	2018-10-31	1326281	PB1	H1N1
A/Sweden/53/2018	2018-10-31	1326273	PB1	H1N1
A/England/639/2018	2018-11-28	1341840	PB1	H1N1
A/England/637/2018	2018-11-29	1341832	PB1	H1N1
A/England/647/2018	2018-11-28	1341824	PB1	H1N1
A/England/628/2018	2018-11-26	1341808	PB1	H1N1
A/England/623/2018	2018-11-20	1341800	PB1	H1N1
A/England/622/2018	2018-11-21	1341792	PB1	H1N1
A/England/619/2018	2018-11-17	1341784	PB1	H1N1
A/England/618/2018	2018-11-17	1341776	PB1	H1N1
A/England/599/2018	2018-10-31	1341760	PB1	H1N1
A/England/598/2018	2018-11-01	1341752	PB1	H1N1
A/Paris/2613/2018	2018-12-12	1341691	PB1	H1N1
A/Paris/2627/2018	2018-12-18	1341619	PB1	H1N1
A/Paris/2598/2018	2018-12-05	1341603	PB1	H1N1
A/Champagne_Ardenne/2591/2018	2018-12-11	1341587	PB1	H1N1
A/Rennes/2529/2018	2018-11-27	1341571	PB1	H1N1
A/Paris/2577/2018	2018-12-05	1332266	PB1	H1N1
A/Dijon/2576/2018	2018-12-04	1332258	PB1	H1N1
A/Picardie/2549/2018	2018-12-04	1332218	PB1	H1N1
A/Basse_Normandie/2541/2018	2018-12-04	1332202	PB1	H1N1
A/Paris/2533/2018	2018-12-03	1332186	PB1	H1N1
A/Picardie/2488/2018	2018-11-27	1328579	PB1	H1N1
A/Paris/2471/2018	2018-11-22	1328571	PB1	H1N1
A/Dijon/2407/2018	2018-11-07	1324855	PB1	H1N1
A/Paris/2406/2018	2018-11-09	1324847	PB1	H1N1
A/Caen/2372/2018	2018-10-24	1321557	PB1	H1N1
A/Paris/2313/2018	2018-10-04	1321533	PB1	H1N1
A/Risca/5275/2019	2019-01-09	1345874	PB1	H1N1
A/Cwmbran/5265/2019	2019-01-09	1345866	PB1	H1N1
A/Newport/5241/2019	2019-01-08	1345858	PB1	H1N1
A/Tredegar/5240/2019	2019-01-08	1345850	PB1	H1N1
A/Caldicot/5238/2019	2019-01-08	1345842	PB1	H1N1
A/Monmouth/5173/2019	2019-01-06	1345833	PB1	H1N1
A/Rhyl/2941/2018	2018-12-31	1345810	PB1	H1N1
A/Cwmbran/5157/2019	2019-01-05	1345751	PB1	H1N1
A/Caldicot/5146/2019	2019-01-04	1345743	PB1	H1N1
A/Powys/5858/2018	2018-12-31	1345728	PB1	H1N1
A/Cardiff/5769/2019	2019-01-03	1345720	PB1	H1N1
A/Monmouth/5751/2018	2018-12-31	1345528	PB1	H1N1
A/Newport/5104/2019	2019-01-02	1343673	PB1	H1N1
A/Abergavenny/5099/2019	2019-01-02	1343665	PB1	H1N1
A/Cwmbran/5097/2019	2019-01-02	1343657	PB1	H1N1
A/Caldicot/5096/2019	2019-01-02	1343649	PB1	H1N1
A/Pontypool/5082/2019	2019-01-01	1343629	PB1	H1N1
A/Newport/5066/2018	2018-12-31	1343366	PB1	H1N1
A/Newport/5063/2018	2018-12-30	1343357	PB1	H1N1
A/Cwmbran/5062/2018	2018-12-30	1343347	PB1	H1N1
A/Risca/5061/2018	2018-12-29	1343339	PB1	H1N1
A/Newport/5057/2018	2018-12-30	1342749	PB1	H1N1
A/Blackwood/5010/2018	2018-12-25	1342733	PB1	H1N1
A/Barry/0013/2018	2018-12-27	1342690	PB1	H1N1
A/Cardiff/5459/2018	2018-12-24	1342649	PB1	H1N1
A/Ynysddu/5039/2018	2018-12-28	1342741	PB1	H1N1
A/Uppsala/5/2018	2018-12-25	1346342	PB1	H1N1
A/Lund/11/2018	2018-12-28	1346257	PB1	H1N1
A/Malmoe/1/2018	2018-12-13	1346233	PB1	H1N1
A/Visby/1/2019	2019-01-09	1346225	PB1	H1N1
A/Sweden/7/2019	2019-01-10	1346217	PB1	H1N1
A/Sweden/6/2019	2019-01-10	1346209	PB1	H1N1
A/Falun/1/2019	2019-01-09	1346201	PB1	H1N1
A/Sweden/4/2019	2019-01-05	1346189	PB1	H1N1
A/Linkoping/3/2019	2019-01-03	1346181	PB1	H1N1
A/Sweden/3/2019	2019-01-04	1346165	PB1	H1N1
A/Vasteras/1/2019	2019-01-01	1346149	PB1	H1N1
A/Linkoping/1/2019	2019-01-02	1346133	PB1	H1N1
A/Linkoping/71/2018	2018-12-31	1346125	PB1	H1N1
A/Linkoping/70/2018	2018-12-20	1346117	PB1	H1N1
A/Linkoping/69/2018	2018-12-21	1346109	PB1	H1N1
A/Eskilstuna/6/2018	2018-12-17	1346085	PB1	H1N1
A/Boras/2/2018	2018-12-16	1346077	PB1	H1N1
A/Sweden/103/2018	2018-12-21	1342577	PB1	H1N1
A/Sweden/102/2018	2018-12-27	1342569	PB1	H1N1
A/Sweden/99/2018	2018-12-21	1342557	PB1	H1N1
A/Sweden/97/2018	2018-12-14	1342548	PB1	H1N1
A/Sweden/96/2018	2018-12-19	1342540	PB1	H1N1
A/Sweden/93/2018	2018-12-14	1342520	PB1	H1N1
A/Sweden/88/2018	2018-12-06	1342485	PB1	H1N1
A/Sweden/80/2018	2018-12-14	1342446	PB1	H1N1
A/Sweden/77/2018	2018-12-13	1342434	PB1	H1N1
A/Sweden/75/2018	2018-12-10	1342424	PB1	H1N1
A/Sweden/74/2018	2018-12-13	1342416	PB1	H1N1
A/Falun/2/2019	2019-01-06	1346173	PB1	H1N1
A/England/670/2018	2018-12-07	1355926	PB1	H1N1
A/England/648/2018	2018-11-29	1355918	PB1	H1N1
A/England/634/2018	2018-11-28	1355910	PB1	H1N1
A/England/593/2018	2018-10-22	1355902	PB1	H1N1
A/England/643/2018	2018-11-28	1341856	PB1	H1N1
A/England/642/2018	2018-11-28	1341848	PB1	H1N1
A/Centre/475/2019	2019-01-26	1355870	PB1	H1N1
A/Nord_Pas_de_Calais/463/2019	2019-01-22	1355846	PB1	H1N1
A/Centre/440/2019	2019-01-24	1355806	PB1	H1N1
A/Dijon/430/2019	2019-01-19	1355782	PB1	H1N1
A/Basse_Normandie/417/2019	2019-01-22	1355766	PB1	H1N1
A/Pays_de_Loire/387/2019	2019-01-04	1355719	PB1	H1N1
A/Pays_de_Loire/386/2019	2019-01-07	1355711	PB1	H1N1
A/Haute_Normandie/382/2019	2019-01-21	1355703	PB1	H1N1
A/Paris/322/2019	2019-01-21	1355671	PB1	H1N1
A/Paris/241/2019	2019-01-17	1355039	PB1	H1N1
A/Pays_de_Loire/217/2019	2019-01-14	1355031	PB1	H1N1
A/Paris/201/2019	2019-01-15	1355023	PB1	H1N1
A/Paris/175/2019	2019-01-14	1355008	PB1	H1N1
A/Pays_de_Loire/166/2019	2019-01-14	1355000	PB1	H1N1
A/Centre/151/2019	2019-01-14	1354992	PB1	H1N1
A/Dijon/139/2019	2019-01-06	1354984	PB1	H1N1
A/Haute_Normandie/127/2019	2019-01-09	1354976	PB1	H1N1
A/Alsace/124/2019	2019-01-09	1354968	PB1	H1N1
A/Alsace/114/2019	2019-01-10	1354960	PB1	H1N1
A/Lorraine/100/2019	2019-01-08	1354952	PB1	H1N1
A/Paris/039/2019	2019-01-07	1354944	PB1	H1N1
A/Lorraine/031/2019	2019-01-02	1354936	PB1	H1N1
A/Dijon/2783/2018	2019-01-03	1354928	PB1	H1N1
A/Pays_de_Loire/2779/2018	2018-12-12	1354920	PB1	H1N1
A/Pays_de_Loire/2778/2018	2018-12-31	1354912	PB1	H1N1
A/Bretagne/2731/2018	2018-12-26	1345614	PB1	H1N1
A/Picardie/2725/2018	2018-12-27	1345582	PB1	H1N1
A/Lorraine/2721/2018	2018-12-27	1345574	PB1	H1N1
A/Lorraine/2699/2018	2018-12-26	1345566	PB1	H1N1
A/Paris/2693/2018	2018-12-24	1345543	PB1	H1N1
A/Moscow/RII-515S/2018	2018-12-29	1352277	PB1	H1N1
A/Moscow/RII-513S/2018	2018-12-23	1352269	PB1	H1N1
A/Moscow/RII-512S/2018	2018-12-24	1352261	PB1	H1N1
A/Moscow/RII-511S/2018	2018-12-24	1352253	PB1	H1N1
A/Moscow/226/2018	2018-12-23	1352245	PB1	H1N1
A/Moscow/222/2018	2018-12-24	1352237	PB1	H1N1
A/Moscow/216/2018	2018-12-18	1352229	PB1	H1N1
A/Saint-Petersburg/RII-606S/2019	2019-01-17	1352451	PB1	H1N1
A/Saint-Petersburg/RII-563/2018	2018-12-09	1352443	PB1	H1N1
A/Saint-Petersburg/RII-562/2018	2018-12-09	1352435	PB1	H1N1
A/Saint-Petersburg/RII-561/2018	2018-12-14	1352427	PB1	H1N1
A/Saint-Petersburg/RII-560/2018	2018-12-08	1352419	PB1	H1N1
A/Saint-Petersburg/RII-559/2018	2018-11-19	1352411	PB1	H1N1
A/Saint-Petersburg/RII-402S/2018	2018-12-28	1352395	PB1	H1N1
A/Saint-Petersburg/RII-401S/2018	2018-12-28	1352387	PB1	H1N1
A/Saint-Petersburg/RII-396S/2019	2019-01-10	1352379	PB1	H1N1
A/Saint-Petersburg/RII-392S/2019	2019-01-10	1352371	PB1	H1N1
A/Saint-Petersburg/RII-385S/2019	2019-01-10	1352363	PB1	H1N1
A/Saint-Petersburg/RII-358S/2019	2019-01-07	1352355	PB1	H1N1
A/Saint-Petersburg/RII-356S/2019	2019-01-07	1352347	PB1	H1N1
A/Saint-Petersburg/RII-334S/2018	2018-12-29	1352339	PB1	H1N1
A/Saint-Petersburg/RII-331S/2018	2018-12-30	1352331	PB1	H1N1
A/Saint-Petersburg/RII-329S/2018	2018-12-29	1352323	PB1	H1N1
A/Saint-Petersburg/RII-310S/2018	2018-12-27	1352315	PB1	H1N1
A/Saint-Petersburg/RII-266S/2018	2018-12-24	1352307	PB1	H1N1
A/Saint-Petersburg/RII-1/2019	2018-12-29	1352285	PB1	H1N1
A/Lipetsk/RII-249S/2018	2018-12-12	1352221	PB1	H1N1
A/Khabarovsk/49/2018	2018-12-24	1352213	PB1	H1N1
A/Khabarovsk/2/2019	2018-12-25	1352205	PB1	H1N1
A/Arkhangelsk/04/2019	2019-01-09	1352197	PB1	H1N1
A/Saint-Petersburg/RII-487S/2019	2019-01-10	1352403	PB1	H1N1
A/Saint-Petersburg/RII-189S/2018	2018-12-09	1352300	PB1	H1N1
A/Saint-Petersburg/RII-137S/2018	2018-11-19	1352293	PB1	H1N1
A/Pontypridd/6749/2019	2019-01-16	1365339	PB1	H1N1
A/PortTalbot/6746/2019	2019-01-16	1365331	PB1	H1N1
A/Monmouth/6719/2018	2018-12-28	1365322	PB1	H1N1
A/Wrexham/2392/2019	2019-01-05	1359932	PB1	H1N1
A/Cardiff/6250/2019	2019-01-15	1359916	PB1	H1N1
A/Cardiff/5998/2019	2019-01-08	1359881	PB1	H1N1
A/Cardiff/5957/2019	2019-01-08	1359872	PB1	H1N1
A/Cardiff/5973/2019	2019-01-08	1359862	PB1	H1N1
A/Cardiff/5949/2019	2019-01-08	1359854	PB1	H1N1
A/Cardiff/5936/2019	2019-01-08	1359846	PB1	H1N1
A/Pontyclun/5909/2018	2018-12-27	1359838	PB1	H1N1
A/MountainAsh/5908/2019	2019-01-03	1359830	PB1	H1N1
A/MountainAsh/5906/2019	2019-01-03	1359822	PB1	H1N1
A/Usk/5355/2019	2019-01-11	1359814	PB1	H1N1
A/Llanidloes/5224/2019	2019-01-04	1359806	PB1	H1N1
A/Lipetsk/5V/2018	2018-11-21	1364595	PB1	H1N1
A/Kamchatka/P1/2018	2018-12-19	1359729	PB1	H1N1
A/Chita/1/2018	2018-11-29	1359228	PB1	H1N1
A/Saratov/2231/2018	2018-12-20	1359203	PB1	H1N1
A/Samara/183/2018	2018-12-24	1359195	PB1	H1N1
A/Chelyabinsk/945/2018	2018-12-09	1359179	PB1	H1N1
A/Primorie/4633/2018	2018-12-13	1359163	PB1	H1N1
A/Primorie/4633/2018	2018-12-13	1359161	PB1	H1N1
A/Vladikavkaz/35/2019	2019-01-16	1358636	PB1	H1N1
A/Adygea/254/2019	2019-01-08	1358628	PB1	H1N1
A/Adygea/273/2019	2019-01-21	1358619	PB1	H1N1
A/Krasnodar/32/2019	2019-01-08	1358580	PB1	H1N1
A/Ekaterinburg/17/2019	2019-01-05	1358572	PB1	H1N1
A/Gatchina/43/2019	2019-01-10	1358564	PB1	H1N1
A/Khabarovsk/1644/2018	2018-12-19	1358556	PB1	H1N1
A/Kyiv/490/2018	2018-12-13	1363506	PB1	H1N1
A/Kyiv/534/2018	2018-12-23	1363466	PB1	H1N1
A/Kyiv/516/2018	2018-12-19	1363421	PB1	H1N1
A/Kyiv/495/2018	2018-12-12	1363402	PB1	H1N1
A/Kyiv/523/2018	2018-12-22	1361713	PB1	H1N1
A/Kyiv/541/2018	2018-12-25	1361702	PB1	H1N1
A/Kyiv/530/2018	2018-12-27	1361695	PB1	H1N1
A/Bulgaria/1463/2018	2018-12-10	1357312	PB1	H1N1
A/Bulgaria/1381/2018	2018-12-06	1357296	PB1	H1N1
A/Bulgaria/013/2019	2019-01-03	1357225	PB1	H1N1
A/Bulgaria/1527/2018	2018-12-27	1357193	PB1	H1N1
A/Bulgaria/1521/2018	2018-12-26	1357185	PB1	H1N1
A/Gavle/1/2019	2019-01-22	1365452	PB1	H1N1
A/Sundsvall/2/2019	2019-01-23	1365444	PB1	H1N1
A/Sundsvall/1/2019	2019-01-23	1365436	PB1	H1N1
A/Sweden/14/2019	2019-01-21	1365420	PB1	H1N1
A/Linkoping/2/2019	2019-01-18	1365407	PB1	H1N1
A/Sweden/13/2019	2019-01-20	1365399	PB1	H1N1
A/Hovas/1/2019	2019-01-15	1365391	PB1	H1N1
A/Sweden/11/2019	2019-01-03	1365359	PB1	H1N1
A/Sweden/10/2019	2019-01-02	1365351	PB1	H1N1
A/Sweden/9/2019	2019-01-02	1365343	PB1	H1N1
A/England/51/2019	2019-01-07	1369874	PB1	H1N1
A/England/49/2019	2019-01-10	1369866	PB1	H1N1
A/England/47/2019	2019-01-10	1369858	PB1	H1N1
A/England/46/2019	2019-01-10	1369850	PB1	H1N1
A/England/45/2019	2019-01-08	1369842	PB1	H1N1
A/England/43/2019	2019-01-07	1369834	PB1	H1N1
A/England/42/2019	2019-01-10	1369826	PB1	H1N1
A/England/40/2019	2019-01-10	1369818	PB1	H1N1
A/England/39/2019	2019-01-11	1369810	PB1	H1N1
A/England/37/2019	2019-01-09	1369802	PB1	H1N1
A/England/36/2019	2019-01-07	1369794	PB1	H1N1
A/England/35/2019	2019-01-08	1369786	PB1	H1N1
A/England/33/2019	2019-01-03	1369778	PB1	H1N1
A/England/32/2019	2019-01-05	1369770	PB1	H1N1
A/England/31/2019	2019-01-07	1369762	PB1	H1N1
A/England/28/2019	2019-01-07	1369754	PB1	H1N1
A/England/24/2019	2019-01-09	1369746	PB1	H1N1
A/England/21/2019	2019-01-03	1369738	PB1	H1N1
A/England/19/2019	2019-01-07	1369730	PB1	H1N1
A/England/18/2019	2019-01-07	1369722	PB1	H1N1
A/England/13/2019	2019-01-04	1369714	PB1	H1N1
A/England/12/2019	2019-01-05	1369706	PB1	H1N1
A/England/746/2018	2018-12-29	1369698	PB1	H1N1
A/England/745/2018	2018-12-31	1369690	PB1	H1N1
A/England/10/2019	2019-01-04	1369682	PB1	H1N1
A/England/9/2019	2019-01-03	1369674	PB1	H1N1
A/England/6/2019	2018-12-31	1369666	PB1	H1N1
A/England/1/2019	2019-01-03	1369658	PB1	H1N1
A/England/753/2018	2018-12-18	1369650	PB1	H1N1
A/England/706/2018	2018-12-19	1369642	PB1	H1N1
A/England/752/2018	2018-12-21	1369634	PB1	H1N1
A/England/751/2018	2018-12-20	1369626	PB1	H1N1
A/England/750/2018	2018-12-20	1369618	PB1	H1N1
A/England/749/2018	2018-12-21	1369610	PB1	H1N1
A/England/755/2018	2018-12-17	1369602	PB1	H1N1
A/England/729/2018	2018-12-28	1356094	PB1	H1N1
A/England/23/2019	2019-01-06	1356078	PB1	H1N1
A/England/2/2019	2019-01-07	1356070	PB1	H1N1
A/England/739/2018	2018-12-24	1356062	PB1	H1N1
A/England/710/2018	2018-12-27	1356054	PB1	H1N1
A/England/708/2018	2018-12-27	1356046	PB1	H1N1
A/England/707/2018	2018-12-26	1356038	PB1	H1N1
A/England/705/2018	2018-12-22	1356030	PB1	H1N1
A/England/736/2018	2018-12-21	1356022	PB1	H1N1
A/England/701/2018	2018-12-24	1356014	PB1	H1N1
A/England/700/2018	2018-12-21	1356006	PB1	H1N1
A/England/699/2018	2018-12-27	1355998	PB1	H1N1
A/England/696/2018	2018-12-19	1355990	PB1	H1N1
A/England/735/2018	2018-12-18	1355982	PB1	H1N1
A/England/727/2018	2018-12-18	1355974	PB1	H1N1
A/England/692/2018	2018-12-19	1355966	PB1	H1N1
A/England/724/2018	2018-12-17	1355958	PB1	H1N1
A/England/722/2018	2018-12-17	1355950	PB1	H1N1
A/England/718/2018	2018-12-16	1355942	PB1	H1N1
A/England/683/2018	2018-12-14	1355934	PB1	H1N1
A/Bretagne/925/2019	2019-02-07	1367296	PB1	H1N1
A/Centre/924/2019	2019-02-05	1367288	PB1	H1N1
A/Paris/923/2019	2019-02-08	1367280	PB1	H1N1
A/Pays_de_Loire/911/2019	2019-02-05	1367248	PB1	H1N1
A/Bourgogne/868/2019	2019-02-06	1367217	PB1	H1N1
A/Picardie/846/2019	2019-01-25	1367186	PB1	H1N1
A/Picardie/716/2019	2019-01-25	1367123	PB1	H1N1
A/Bourgogne/692/2019	2019-01-28	1367107	PB1	H1N1
A/Nord_Pas_de_Calais/644/2019	2019-01-28	1360344	PB1	H1N1
A/Alsace/628/2019	2019-01-21	1360320	PB1	H1N1
A/Paris/607/2019	2019-01-30	1360288	PB1	H1N1
A/Nord_Pas_de_Calais/604/2019	2019-01-22	1360280	PB1	H1N1
A/Alsace/579/2019	2019-01-28	1360240	PB1	H1N1
A/Centre/510/2019	2019-01-24	1360200	PB1	H1N1
A/Franche_Comte/508/2019	2019-01-24	1360192	PB1	H1N1
A/Centre/502/2019	2019-01-28	1360176	PB1	H1N1
A/Alsace/492/2019	2019-01-22	1360168	PB1	H1N1
A/Lorraine/483/2019	2019-01-24	1360160	PB1	H1N1
A/Paris/310/2019	2019-01-07	1360152	PB1	H1N1
A/Saint-Petersburg/RII-483S/2019	2019-01-09	1359864	PB1	H1N1
A/Luxembourg/19008023/2019	2019-02-11	1390281	PB1	H1N1
A/Luxembourg/19008010/2019	2019-02-11	1390274	PB1	H1N1
A/Luxembourg/19007707/2019	2019-02-11	1390266	PB1	H1N1
A/Luxembourg/19006819/2019	2019-02-04	1390259	PB1	H1N1
A/Luxembourg/19006816/2019	2019-02-05	1390252	PB1	H1N1
A/Luxembourg/19006187/2019	2019-01-02	1390245	PB1	H1N1
A/Luxembourg/19005989/2019	2019-01-31	1390238	PB1	H1N1
A/Luxembourg/19005738/2019	2019-01-29	1390231	PB1	H1N1
A/Luxembourg/19005729/2019	2019-01-28	1390224	PB1	H1N1
A/Luxembourg/19005197/2019	2019-01-28	1390217	PB1	H1N1
A/Luxembourg/19005196/2019	2019-01-28	1390210	PB1	H1N1
A/Luxembourg/19005145/2019	2019-01-28	1390203	PB1	H1N1
A/Luxembourg/19004532/2019	2019-01-22	1390196	PB1	H1N1
A/Luxembourg/19010304/2019	2019-02-21	1390158	PB1	H1N1
A/Luxembourg/19006630/2019	2019-02-05	1390150	PB1	H1N1
A/Luxembourg/19003937/2019	2019-01-22	1390142	PB1	H1N1
A/Alicante/19_1333_20190121	2019-01-21	1384199	PB1	H1N1
A/Alicante/19_1312_20190119	2019-01-19	1384191	PB1	H1N1
A/Alicante/19_1310_20190119	2019-01-19	1384183	PB1	H1N1
A/Alicante/19_1291_20190118	2019-01-18	1384175	PB1	H1N1
A/Alicante/19_1243_20190115	2019-01-15	1384167	PB1	H1N1
A/Valencia/10_1230_20190111	2019-01-11	1384159	PB1	H1N1
A/Valencia/10_1199_20190109	2019-01-09	1384151	PB1	H1N1
A/Valencia/10_1185_20190109	2019-01-09	1384143	PB1	H1N1
A/Valencia/10_1155_20190107	2019-01-07	1384135	PB1	H1N1
A/Valencia/10_1153_20190107	2019-01-07	1384127	PB1	H1N1
A/Valencia/10_1128_20190105	2019-01-05	1384119	PB1	H1N1
A/Valencia/10_1126_20190104	2019-01-04	1384111	PB1	H1N1
A/Valencia/10_1100_20190103	2019-01-03	1384103	PB1	H1N1
A/Valencia/10_1071_20190102	2019-01-02	1384095	PB1	H1N1
A/Castellon/02_1203_20190118	2019-01-18	1383433	PB1	H1N1
A/MountainAsh/0248/2019	2019-01-25	1414463	PB1	H1N1
A/Cardiff/0211/2019	2019-02-04	1407104	PB1	H1N1
A/Porth/2171/2019	2019-02-05	1407088	PB1	H1N1
A/Ystrad_Pentre/9579/2019	2019-01-18	1407073	PB1	H1N1
A/Anglesey/1881/2019	2019-01-28	1388826	PB1	H1N1
A/StPetersburg/RII-563/2018	2018-12-09	1385628	PB1	H1N1
A/StPetersburg/RII-562/2018	2018-12-09	1385620	PB1	H1N1
A/StPetersburg/RII-334S/2019	2019-01-03	1382696	PB1	H1N1
A/StPetersburg/RII-332S/2019	2019-01-03	1382688	PB1	H1N1
A/StPetersburg/RII-331S/2019	2019-01-03	1382680	PB1	H1N1
A/StPetersburg/RII-327S/2019	2019-01-03	1382672	PB1	H1N1
A/StPetersburg/RII-561/2018	2018-12-14	1373069	PB1	H1N1
A/StPetersburg/RII-560/2018	2018-12-08	1373061	PB1	H1N1
A/StPetersburg/RII-559/2018	2018-11-19	1373053	PB1	H1N1
A/Lipetsk/204/2018	2018-11-27	1385391	PB1	H1N1
A/Moscow/221/2018	2018-12-20	1385383	PB1	H1N1
A/Moscow/214/2018	2018-12-14	1385375	PB1	H1N1
A/Moscow/206/2018	2018-12-12	1385367	PB1	H1N1
A/Moscow/223/2018	2018-12-23	1385351	PB1	H1N1
A/Moscow/228/2018	2018-12-25	1385335	PB1	H1N1
A/Moscow/224/2018	2018-12-23	1373077	PB1	H1N1
A/Linkoping/8/2019	2019-03-05	1394849	PB1	H1N1
A/Stockholm/8/2019	2019-02-20	1394833	PB1	H1N1
A/Malmoe/2/2019	2019-02-18	1394817	PB1	H1N1
A/Kristianstad/1/2019	2019-02-21	1394809	PB1	H1N1
A/Eskilstuna/10/2019	2019-02-22	1394777	PB1	H1N1
A/Stockholm/5/2019	2019-02-05	1394747	PB1	H1N1
A/Stockholm/4/2019	2019-01-06	1394739	PB1	H1N1
A/Stockholm/3/2019	2019-01-26	1394731	PB1	H1N1
A/Eskilstuna/9/2019	2019-02-12	1394715	PB1	H1N1
A/Sweden/28/2019	2019-02-13	1378081	PB1	H1N1
A/Gavle/3/2019	2019-02-05	1378067	PB1	H1N1
A/Bollnas/1/2019	2019-02-09	1378059	PB1	H1N1
A/Sweden/27/2019	2019-02-11	1378051	PB1	H1N1
A/Sweden/26/2019	2019-02-08	1378041	PB1	H1N1
A/Uppsala/3/2019	2019-02-04	1378031	PB1	H1N1
A/Eskilstuna/8/2019	2019-02-04	1378023	PB1	H1N1
A/Eskilstuna/7/2019	2019-02-02	1378015	PB1	H1N1
A/Gavle/2/2019	2019-01-28	1378007	PB1	H1N1
A/Linkoping/5/2019	2019-02-03	1377999	PB1	H1N1
A/Stockholm/2/2019	2019-02-03	1377991	PB1	H1N1
A/Stockholm/1/2019	2019-02-02	1377983	PB1	H1N1
A/Umea/4/2018	2018-12-28	1377970	PB1	H1N1
A/Umea/2/2018	2018-12-20	1377960	PB1	H1N1
A/England/738/2018	2018-12-31	1369906	PB1	H1N1
A/England/4/2019	2019-01-01	1369898	PB1	H1N1
A/England/54/2019	2019-01-12	1369890	PB1	H1N1
A/England/64/2019	2019-01-08	1369882	PB1	H1N1
A/Nord_Pas_de_Calais/1549/2019	2019-03-08	1398629	PB1	H1N1
A/Paris/1547/2019	2019-03-06	1398614	PB1	H1N1
A/Nord_Pas_de_Calais/1538/2019	2019-03-06	1398606	PB1	H1N1
A/Paris/1522/2019	2019-03-04	1398574	PB1	H1N1
A/Pays_de_Loire/1519/2019	2019-02-17	1398566	PB1	H1N1
A/Centre/1481/2019	2019-02-14	1398542	PB1	H1N1
A/Basse_Normandie/1454/2019	2019-02-27	1398510	PB1	H1N1
A/Champagne_Ardenne/1318/2019	2019-02-20	1388753	PB1	H1N1
A/Paris/1249/2019	2019-02-20	1388721	PB1	H1N1
A/Paris/1225/2019	2019-02-18	1388705	PB1	H1N1
A/Pays_de_Loire/1143/2019	2019-02-13	1388674	PB1	H1N1
A/Dijon/1068/2019	2019-02-06	1388666	PB1	H1N1
A/Dijon/1063/2019	2019-02-04	1388658	PB1	H1N1
A/Nord_Pas_de_Calais/1041/2019	2019-01-29	1388650	PB1	H1N1
A/Nord_Pas_de_Calais/1040/2019	2019-02-03	1388642	PB1	H1N1
A/Centre/1022/2019	2019-02-05	1388634	PB1	H1N1
A/Centre/1421/2019	2019-02-26	1384681	PB1	H1N1
A/Franche_Comte/1390/2019	2019-02-20	1384673	PB1	H1N1
A/Paris/1374/2019	2019-02-25	1384662	PB1	H1N1
A/Paris/1346/2019	2019-02-22	1384643	PB1	H1N1
A/Champagne_Ardenne/1336/2019	2019-02-25	1384632	PB1	H1N1
A/Pays_de_Loire/1277/2019	2019-02-08	1384622	PB1	H1N1
A/Paris/1192/2019	2019-02-14	1384611	PB1	H1N1
A/Lorraine/1215/2019	2019-02-18	1377953	PB1	H1N1
A/Bourgogne/1138/2019	2019-02-13	1377945	PB1	H1N1
A/Pays_de_Loire/1127/2019	2019-02-13	1377937	PB1	H1N1
A/Pays_de_Loire/1048/2019	2019-02-12	1377929	PB1	H1N1
A/Paris/1037/2019	2019-02-03	1377921	PB1	H1N1
A/Centre/1027/2019	2019-01-29	1377913	PB1	H1N1
A/Picardie/1016/2019	2019-02-11	1377905	PB1	H1N1
A/Nord_Pas_de_Calais/975/2019	2019-02-10	1377890	PB1	H1N1
A/Nord_Pas_de_Calais/946/2019	2019-01-30	1377882	PB1	H1N1
A/Paris/744/2019	2019-02-04	1377874	PB1	H1N1
A/Basse_Normandie/743/2019	2019-01-29	1377866	PB1	H1N1
A/Bretagne/653/2019	2019-01-25	1377858	PB1	H1N1
A/Alsace/635/2019	2019-01-30	1377850	PB1	H1N1
A/Podporozhie/RII-1775S/2019	2019-02-06	1414409	PB1	H1N1
A/Kirishi/RII-518S/2019	2019-01-12	1414061	PB1	H1N1
A/Noyabrsk/RII-2491S/2019	2019-02-11	1414147	PB1	H1N1
A/Vologda/RII-3068S/2019	2019-02-14	1414659	PB1	H1N1
A/Irkutsk/RII-2779S/2019	2019-02-23	1414227	PB1	H1N1
A/Samara/RII-3185S/2019	2019-03-01	1414643	PB1	H1N1
A/Makhachkala/RII-2585S/2019	2019-02-19	1414187	PB1	H1N1
A/Vladivostok/RII-863S/2019	2019-01-14	1414069	PB1	H1N1
A/Yakutsk/RII-1086S/2019	2019-01-16	1414085	PB1	H1N1
A/Groznyi/RII-2753S/2019	2019-02-18	1414211	PB1	H1N1
A/Wrexham/1126/2019	2019-03-06	1414726	PB1	H1N1
A/Barry/9660/2019	2019-03-11	1414716	PB1	H1N1
A/Moscow/1/2019	2019-01-24	1423097	PB1	H1N1
A/Chita/791/2019	2019-01-30	1423202	PB1	H1N1
A/KHMAO/159/2019	2019-01-29	1423132	PB1	H1N1
A/KHMAO/203/2019	2019-02-01	1423111	PB1	H1N1
A/YANAO/188/2019	2019-02-12	1423223	PB1	H1N1
A/YANAO/1/2019	2019-02-14	1423048	PB1	H1N1
A/Vologda/332/2019	2019-02-25	1425129	PB1	H1N1
A/Vologda/480/2019	2019-02-28	1425122	PB1	H1N1
A/Vologda/384/2019	2019-02-28	1423146	PB1	H1N1
A/Stavropol/15/2018	2018-12-24	1423118	PB1	H1N1
A/Khabarovsk/31/2019	2019-02-05	1423216	PB1	H1N1
A/Khabarovsk/63/2019	2019-02-20	1423069	PB1	H1N1
A/Irkutsk/973/2019	2019-02-18	1425087	PB1	H1N1
A/Irkutsk/1061/2019	2019-02-21	1425080	PB1	H1N1
A/Irkutsk/975/2019	2019-02-15	1425073	PB1	H1N1
A/Irkutsk/718/2019	2019-02-07	1425066	PB1	H1N1
A/Irkutsk/723/2019	2019-02-06	1423230	PB1	H1N1
A/Irkutsk/864/2019	2019-02-15	1423104	PB1	H1N1
A/Irkutsk/1296/2019	2019-03-10	1423055	PB1	H1N1
A/EAO/36/2019	2019-01-05	1423090	PB1	H1N1
A/Samara/483/2019	2019-01-28	1426854	PB1	H1N1
A/Samara/829/2019	2019-02-23	1423181	PB1	H1N1
A/Samara/527/2019	2019-02-01	1423174	PB1	H1N1
A/Samara/232/2019	2019-01-07	1423153	PB1	H1N1
A/Samara/468/2019	2019-01-28	1423125	PB1	H1N1
A/Bashkiria/1675/2019	2019-02-21	1423139	PB1	H1N1
A/Yekaterinburg/116/2019	2019-01-28	1426861	PB1	H1N1
A/Yekaterinburg/198/2019	2019-02-04	1425115	PB1	H1N1
A/Yekaterinburg/322/2019	2019-02-15	1425108	PB1	H1N1
A/Yekaterinburg/72/2019	2019-01-18	1425101	PB1	H1N1
A/Yekaterinburg/327/2019	2019-02-18	1423188	PB1	H1N1
A/Primorie/1/2019	2019-01-29	1423167	PB1	H1N1
A/Astrakhan/2/2019	2019-02-02	1425143	PB1	H1N1
A/Astrakhan/3/2019	2019-01-31	1423195	PB1	H1N1
A/Astrakhan/4/2019	2019-02-16	1423083	PB1	H1N1
A/Novosibirsk/5/2019	2019-01-31	1425136	PB1	H1N1
A/Novosibirsk/1/2019	2019-02-01	1423160	PB1	H1N1
A/Tomsk/2167/2019	2019-02-13	1423076	PB1	H1N1
A/Saint-Petersburg/196/2019	2019-01-10	1423209	PB1	H1N1
A/Papeete/1701/2019	2019-03-04	1421616	PB1	H1N1
A/Bourgogne/1693/2019	2019-03-15	1421584	PB1	H1N1
A/Nord_Pas_de_Calais/1651/2019	2019-03-12	1421505	PB1	H1N1
A/Dijon/1638/2019	2019-03-05	1421457	PB1	H1N1
A/Pays_de_Loire/1588/2019	2019-03-11	1421339	PB1	H1N1
A/Alsace/1600/2019	2019-03-12	1415079	PB1	H1N1
A/Picardie/1442/2019	2019-02-17	1414968	PB1	H1N1
A/Pays_de_Loire/1429/2019	2019-02-17	1414960	PB1	H1N1
A/Pays_de_Loire/1426/2019	2019-02-12	1414952	PB1	H1N1
A/Moscow/11/2019	2019-02-05	1420095	PB1	H1N1
A/Kaliningrad/40/2019	2019-02-06	1420050	PB1	H1N1
A/Arkhangelsk/26/2019	2019-02-08	1420034	PB1	H1N1
A/Cherepovets/RII-3759M/2019	2019-02-28	1414828	PB1	H1N1
A/Stavropol/RII-3380S/2019	2019-02-09	1414700	PB1	H1N1
A/Stavropol/RII-3379S/2019	2019-02-10	1414692	PB1	H1N1
A/Krasnodar/3/2019	2019-01-25	1420178	PB1	H1N1
A/Samara/18/2019	2019-02-12	1420058	PB1	H1N1
A/Krasnoyarsk/RII-03/2019	2019-01-11	1414844	PB1	H1N1
A/Vladivostok/05/2019	2019-01-09	1414836	PB1	H1N1
A/Yakutsk/RII-13/2019	2019-01-16	1414853	PB1	H1N1
A/Astrakhan/01/2019	2019-01-14	1420119	PB1	H1N1
A/Astrakhan/10/2019	2019-02-18	1420074	PB1	H1N1
A/Astrakhan/09/2019	2019-02-11	1420042	PB1	H1N1
A/Rostov-on-Don/RII-01/2019	2019-01-11	1414861	PB1	H1N1

## Sheet: Sheet7
StrainName	Time	Accession	Segment	Subtype
A/Basel/5572/2018	2018-11-25	1334039	PA	H3N2
A/Basel/5571/2018	2018-11-17	1334030	PA	H3N2
A/Basel/5570/2018	2018-11-16	1331967	PA	H3N2
A/Basel/5573/2018	2018-11-11	1334047	PA	H3N2
A/Harrow/5668/2019	2019-01-01	1343680	PA	H3N2
A/Abergavenny/5093/2018	2018-12-31	1343637	PA	H3N2
A/BishopAuckland/5068/2018	2018-12-31	1343374	PA	H3N2
A/Cardiff/5540/2018	2018-12-28	1342673	PA	H3N2
A/Deeside/5186/2019	2019-01-01	1338509	PA	H3N2
A/Wrexham/0782/2018	2018-12-27	1338478	PA	H3N2
A/Mold/7937/2018	2018-12-29	1338441	PA	H3N2
A/Swansea/2612/2018	2018-12-11	1333959	PA	H3N2
A/Newport/4919/2018	2018-12-13	1333943	PA	H3N2
A/NizhnyNovgorod/14645V/2018	2018-11-20	1333816	PA	H3N2
A/Sakha/2V/2018	2018-11-30	1333810	PA	H3N2
A/Malmoe/2/2018	2018-12-26	1346247	PA	H3N2
A/Lund/12/2018	2018-12-20	1346239	PA	H3N2
A/Orebro/1/2019	2019-01-04	1346155	PA	H3N2
A/Sweden/8/2019	2019-01-01	1346139	PA	H3N2
A/Linkoping/72/2018	2018-12-21	1346099	PA	H3N2
A/Sweden/91/2018	2018-12-18	1342500	PA	H3N2
A/Sweden/73/2018	2018-12-11	1342406	PA	H3N2
A/Sweden/70/2018	2018-12-26	1338359	PA	H3N2
A/Linkoping/64/2018	2018-12-09	1337295	PA	H3N2
A/Linkoping/63/2018	2018-12-10	1337287	PA	H3N2
A/Linkoping/62/2018	2018-12-09	1337279	PA	H3N2
A/Linkoping/61/2018	2018-12-07	1337269	PA	H3N2
A/Linkoping/60/2018	2018-12-07	1337259	PA	H3N2
A/Skovde/2/2018	2018-12-05	1337203	PA	H3N2
A/Linkoping/59/2018	2018-12-05	1337177	PA	H3N2
A/Eskilstuna/5/2018	2018-12-04	1337169	PA	H3N2
A/Eskilstuna/4/2018	2018-12-06	1337161	PA	H3N2
A/Eskilstuna/3/2018	2018-12-01	1337153	PA	H3N2
A/Trollhattan/4/2018	2018-12-02	1337121	PA	H3N2
A/Trollhattan/3/2018	2018-12-01	1337113	PA	H3N2
A/Sundsvall/2/2018	2018-12-01	1337104	PA	H3N2
A/Sundsvall/1/2018	2018-12-03	1337096	PA	H3N2
A/Linkoping/58/2018	2018-12-03	1337088	PA	H3N2
A/Linkoping/56/2018	2018-12-02	1337077	PA	H3N2
A/England/630/2018	2018-11-23	1341814	PA	H3N2
A/Haute_Normandie/249/2019	2019-01-15	1351829	PA	H3N2
A/Paris/246/2019	2019-01-14	1351821	PA	H3N2
A/Paris/194/2019	2019-01-14	1351813	PA	H3N2
A/Paris/193/2019	2019-01-14	1351805	PA	H3N2
A/Haute_Normandie/192/2019	2019-01-14	1351797	PA	H3N2
A/Nord_Pas_de_Calais/185/2019	2019-01-12	1351789	PA	H3N2
A/Paris/179/2019	2019-01-10	1351774	PA	H3N2
A/Paris/177/2019	2019-01-15	1351766	PA	H3N2
A/Paris/171/2019	2019-01-10	1351758	PA	H3N2
A/Centre/170/2019	2019-01-11	1351750	PA	H3N2
A/Alsace/167/2019	2019-01-12	1351742	PA	H3N2
A/Paris/147/2019	2019-01-08	1351734	PA	H3N2
A/Dijon/145/2019	2019-01-02	1351726	PA	H3N2
A/Dijon/140/2019	2019-01-08	1351718	PA	H3N2
A/Paris/105/2019	2019-01-08	1351710	PA	H3N2
A/Haute_Normandie/085/2019	2019-01-07	1351702	PA	H3N2
A/Paris/084/2019	2019-01-08	1351694	PA	H3N2
A/Bourgogne/074/2019	2019-01-02	1351686	PA	H3N2
A/Paris/067/2019	2019-01-01	1351678	PA	H3N2
A/Nord_Pas_de_Calais/054/2019	2019-01-07	1351670	PA	H3N2
A/Brest/041/2019	2019-01-04	1351662	PA	H3N2
A/Paris/036/2019	2019-01-07	1351648	PA	H3N2
A/Nord_Pas_de_Calais/033/2019	2019-01-03	1351640	PA	H3N2
A/Centre/013/2019	2019-01-02	1351625	PA	H3N2
A/Dijon/2789/2018	2018-12-23	1351617	PA	H3N2
A/Paris/029/2019	2019-01-03	1345696	PA	H3N2
A/Bretagne/026/2019	2019-01-02	1345688	PA	H3N2
A/Paris/014/2019	2019-01-03	1345680	PA	H3N2
A/Paris/010/2019	2019-01-03	1345672	PA	H3N2
A/Brest/2757/2018	2018-12-20	1345644	PA	H3N2
A/Brest/2751/2018	2018-12-19	1345636	PA	H3N2
A/Paris/2742/2018	2018-12-27	1345628	PA	H3N2
A/Bourgogne/2740/2018	2018-12-28	1345620	PA	H3N2
A/Paris/2730/2018	2018-12-27	1345604	PA	H3N2
A/Paris/2727/2018	2018-12-27	1345596	PA	H3N2
A/Nord_Pas_de_Calais/2726/2018	2018-12-26	1345588	PA	H3N2
A/Paris/2698/2018	2018-12-26	1345556	PA	H3N2
A/Bourgogne/2687/2018	2018-12-25	1345533	PA	H3N2
A/Paris/2671/2018	2018-12-17	1341665	PA	H3N2
A/Paris/2661/2018	2018-12-20	1341649	PA	H3N2
A/Centre/2653/2018	2018-12-18	1341641	PA	H3N2
A/Picardie/2650/2018	2018-12-19	1341633	PA	H3N2
A/Paris/2625/2018	2018-12-17	1341609	PA	H3N2
A/Paris/2581/2018	2018-12-10	1341577	PA	H3N2
A/Paris/2572/2018	2018-12-06	1332248	PA	H3N2
A/Paris/2553/2018	2018-11-29	1332240	PA	H3N2
A/Paris/2551/2018	2018-11-22	1332232	PA	H3N2
A/Paris/2550/2018	2018-11-21	1332224	PA	H3N2
A/Paris/2544/2018	2018-12-04	1332208	PA	H3N2
A/Paris/2538/2018	2018-12-04	1332192	PA	H3N2
A/Rouen/2531/2018	2018-11-26	1332176	PA	H3N2
A/Paris/2530/2018	2018-11-28	1328609	PA	H3N2
A/Paris/2513/2018	2018-11-26	1328601	PA	H3N2
A/Pays_de_Loire/2512/2018	2018-11-28	1328593	PA	H3N2
A/Paris/2511/2018	2018-11-29	1328585	PA	H3N2
A/Lorraine/2365/2018	2018-10-22	1321547	PA	H3N2
A/Paris/2315/2018	2018-10-10	1321539	PA	H3N2
A/Paris/2686/2018	2018-12-21	1341681	PA	H3N2
A/Paris/2685/2018	2018-12-21	1341673	PA	H3N2
A/Centre/2522/2018	2018-11-28	1328641	PA	H3N2
A/Centre/2520/2018	2018-11-28	1328633	PA	H3N2
A/Centre/2518/2018	2018-11-28	1328617	PA	H3N2
A/Moscow/RII-545S/2019	2019-01-09	1352107	PA	H3N2
A/Moscow/RII-542S/2019	2019-01-08	1352099	PA	H3N2
A/Moscow/RII-541S/2019	2019-01-08	1352091	PA	H3N2
A/Moscow/RII-537S/2018	2018-12-29	1352083	PA	H3N2
A/Moscow/RII-536S/2018	2018-12-24	1352075	PA	H3N2
A/Moscow/RII-534S/2018	2018-12-20	1352067	PA	H3N2
A/Moscow/RII-533S/2018	2018-12-20	1352059	PA	H3N2
A/Moscow/RII-532S/2018	2018-12-19	1352051	PA	H3N2
A/Moscow/RII-525S/2018	2018-12-18	1352043	PA	H3N2
A/Moscow/232/2018	2018-12-24	1352035	PA	H3N2
A/Moscow/213/2018	2018-12-19	1352027	PA	H3N2
A/Moscow/210/2018	2018-12-18	1352019	PA	H3N2
A/Moscow/209/2018	2018-12-12	1352011	PA	H3N2
A/Moscow/208/2018	2018-12-07	1352003	PA	H3N2
A/Saint-Petersburg/RII-490S/2019	2019-01-11	1352139	PA	H3N2
A/Saint-Petersburg/RII-471S/2019	2019-01-15	1352131	PA	H3N2
A/Saint-Petersburg/RII-454S/2019	2019-01-15	1352123	PA	H3N2
A/Saint-Petersburg/RII-324S/2019	2019-01-03	1352115	PA	H3N2
A/Khabarovsk/48/2018	2018-12-20	1351995	PA	H3N2
A/Khabarovsk/44/2018	2018-12-04	1351987	PA	H3N2
A/Arkhangelsk/03/2019	2019-01-03	1351979	PA	H3N2
A/Arkhangelsk/02/2019	2019-01-06	1351971	PA	H3N2
A/Arkhangelsk/01/2019	2018-12-26	1351963	PA	H3N2
A/cardiff/4794/2019	2019-01-18	1359268	PA	H3N2
A/Cardiff/4702/2019	2019-01-18	1359260	PA	H3N2
A/Surgut/51/2018	2018-12-14	1359722	PA	H3N2
A/Khanti-Mansiysk/4/2018	2018-11-23	1359221	PA	H3N2
A/Irkutsk/9356/2018	2018-12-05	1359212	PA	H3N2
A/Belgorod/4/2018	2018-12-18	1359188	PA	H3N2
A/Tuymen/6/2018	2018-12-17	1359172	PA	H3N2
A/Surgut/51/2018	2018-12-14	1358589	PA	H3N2
A/Kyiv/477/2018	2018-12-12	1372568	PA	H3N2
A/Kyiv/477/2018	2018-12-12	1372560	PA	H3N2
A/Kharkiv/447/2018	2018-11-22	1372504	PA	H3N2
A/Kyiv/471/2018	2018-12-07	1372488	PA	H3N2
A/Kyiv/471/2018	2018-12-07	1372456	PA	H3N2
A/Kyiv/466/2018	2018-11-27	1372448	PA	H3N2
A/Kharkiv/438/2018	2018-11-27	1372432	PA	H3N2
A/Kharkiv/448/2018	2018-11-19	1372288	PA	H3N2
A/Kyiv/466/2018	2018-11-27	1372273	PA	H3N2
A/Kharkiv/438/2018	2018-11-27	1372218	PA	H3N2
A/Kyiv/473/2018	2018-11-30	1363078	PA	H3N2
A/Kyiv/485/2018	2018-12-08	1363073	PA	H3N2
A/Khmelnytskyi/548/2018	2018-12-17	1363053	PA	H3N2
A/Kharkiv/447/2018	2018-11-22	1363033	PA	H3N2
A/Kharkiv/448/2018	2018-11-19	1363013	PA	H3N2
A/Kyiv/527/2018	2018-12-21	1362476	PA	H3N2
A/Kyiv/539/2018	2018-12-22	1362465	PA	H3N2
A/Kyiv/537/2018	2018-12-23	1362457	PA	H3N2
A/Kyiv/531/2018	2018-12-26	1362449	PA	H3N2
A/Kyiv/529/2018	2018-12-27	1362441	PA	H3N2
A/Kyiv/524/2018	2018-12-23	1362433	PA	H3N2
A/Kyiv/540/2018	2018-12-23	1362425	PA	H3N2
A/Moscow/212/2018	2018-12-19	1372187	PA	H3N2
A/Bulgaria/1534/2018	2018-12-28	1357036	PA	H3N2
A/Bulgaria/1452/2018	2018-12-11	1357021	PA	H3N2
A/Bulgaria/1376/2018	2018-12-03	1357013	PA	H3N2
A/Bulgaria/1347/2018	2018-12-01	1357005	PA	H3N2
A/Eskilstuna/7/2018	2018-12-20	1365138	PA	H3N2
A/Sweden/15/2019	2019-01-23	1365426	PA	H3N2
A/Sweden/12/2019	2019-01-14	1365381	PA	H3N2
A/Ystad/3/2018	2018-12-09	1365373	PA	H3N2
A/Ystad/2/2018	2018-12-04	1365365	PA	H3N2
A/England/3/2019	2019-01-07	1356084	PA	H3N2
A/Basse_Normandie/1051/2019	2019-02-11	1374845	PA	H3N2
A/Lorraine/1049/2019	2019-02-11	1374837	PA	H3N2
A/Paris/1045/2019	2019-02-12	1374829	PA	H3N2
A/Centre/1025/2019	2019-01-30	1374821	PA	H3N2
A/Centre/1023/2019	2019-02-04	1374813	PA	H3N2
A/Franche_Comte/1009/2019	2019-02-11	1374805	PA	H3N2
A/Paris/1004/2019	2019-02-11	1374795	PA	H3N2
A/Paris/996/2019	2019-02-11	1374779	PA	H3N2
A/Bretagne/988/2019	2019-02-11	1374762	PA	H3N2
A/Alsace/987/2019	2019-02-11	1374745	PA	H3N2
A/Nord_Pas_de_Calais/977/2019	2019-02-09	1374726	PA	H3N2
A/Nord_Pas_de_Calais/973/2019	2019-02-11	1374706	PA	H3N2
A/Lorraine/951/2019	2019-02-11	1374689	PA	H3N2
A/Lorraine/950/2019	2019-02-11	1374672	PA	H3N2
A/Paris/901/2019	2019-02-08	1374624	PA	H3N2
A/Dijon/840/2019	2019-01-30	1374607	PA	H3N2
A/Dijon/838/2019	2019-01-30	1374590	PA	H3N2
A/Centre/804/2019	2019-02-04	1374574	PA	H3N2
A/Nord_Pas_de_Calais/797/2019	2019-02-05	1374559	PA	H3N2
A/Paris/735/2019	2019-02-04	1374543	PA	H3N2
A/Picardie/691/2019	2019-01-30	1374528	PA	H3N2
A/Bourgogne/686/2019	2019-01-29	1374512	PA	H3N2
A/Centre/636/2019	2019-01-29	1374496	PA	H3N2
A/Pays_de_Loire/619/2019	2019-01-28	1374480	PA	H3N2
A/Pays_de_Loire/617/2019	2019-01-25	1374463	PA	H3N2
A/Nord_Pas_de_Calais/939/2019	2019-02-06	1367318	PA	H3N2
A/Lorraine/930/2019	2019-02-06	1367310	PA	H3N2
A/Picardie/927/2019	2019-02-04	1367302	PA	H3N2
A/Centre/922/2019	2019-02-07	1367270	PA	H3N2
A/Paris/917/2019	2019-02-07	1367262	PA	H3N2
A/Champagne_Ardenne/916/2019	2019-02-04	1367254	PA	H3N2
A/Haute_Normandie/881/2019	2019-01-06	1367231	PA	H3N2
A/Centre/875/2019	2019-02-06	1367223	PA	H3N2
A/Picardie/864/2019	2019-02-05	1367207	PA	H3N2
A/Nord_Pas_de_Calais/861/2019	2019-02-05	1367199	PA	H3N2
A/Nord_Pas_de_Calais/827/2019	2019-02-04	1367176	PA	H3N2
A/Haute_Normandie/825/2019	2019-02-04	1367168	PA	H3N2
A/Centre/820/2019	2019-02-06	1367160	PA	H3N2
A/Lorraine/807/2019	2019-02-04	1367152	PA	H3N2
A/Bretagne/791/2019	2019-01-28	1367144	PA	H3N2
A/Picardie/712/2019	2019-01-24	1367113	PA	H3N2
A/Paris/641/2019	2019-01-28	1360334	PA	H3N2
A/Basse_Normandie/640/2019	2019-01-28	1360326	PA	H3N2
A/Paris/627/2019	2019-01-30	1360310	PA	H3N2
A/Basse_Normandie/626/2019	2019-01-28	1360302	PA	H3N2
A/Alsace/608/2019	2019-01-27	1360294	PA	H3N2
A/Nord_Pas_de_Calais/594/2019	2019-01-26	1360270	PA	H3N2
A/Paris/591/2019	2019-01-28	1360262	PA	H3N2
A/Pays_de_Loire/585/2019	2019-01-28	1360254	PA	H3N2
A/Bourgogne/583/2019	2019-01-29	1360246	PA	H3N2
A/Franche_Comte/566/2019	2019-01-28	1360230	PA	H3N2
A/Nord_Pas_de_Calais/564/2019	2019-01-29	1360222	PA	H3N2
A/Lorraine/555/2019	2019-01-28	1360214	PA	H3N2
A/Paris/523/2019	2019-01-27	1360206	PA	H3N2
A/Paris/507/2019	2019-01-28	1360182	PA	H3N2
A/Centre/206/2019	2019-01-16	1360142	PA	H3N2
A/Nord_Pas_de_Calais/2795/2018	2018-12-31	1360134	PA	H3N2
A/Dijon/2788/2018	2018-12-25	1360126	PA	H3N2
A/Dijon/2784/2018	2019-01-03	1360118	PA	H3N2
A/Centre/478/2019	2019-01-26	1355892	PA	H3N2
A/Centre/477/2019	2019-01-25	1355884	PA	H3N2
A/Centre/476/2019	2019-01-26	1355876	PA	H3N2
A/Centre/474/2019	2019-01-25	1355860	PA	H3N2
A/Basse_Normandie/468/2019	2019-01-18	1355852	PA	H3N2
A/Bourgogne/459/2019	2019-01-23	1355836	PA	H3N2
A/Paris/452/2019	2019-01-21	1355828	PA	H3N2
A/Lorraine/447/2019	2019-01-24	1355820	PA	H3N2
A/Paris/443/2019	2019-01-19	1355812	PA	H3N2
A/Franche_Comte/438/2019	2019-01-21	1355796	PA	H3N2
A/Dijon/431/2019	2019-01-20	1355788	PA	H3N2
A/Picardie/419/2019	2019-01-22	1355772	PA	H3N2
A/Paris/414/2019	2019-01-21	1355756	PA	H3N2
A/Lorraine/410/2019	2019-01-21	1355748	PA	H3N2
A/Paris/393/2019	2019-01-23	1355740	PA	H3N2
A/Paris/392/2019	2019-01-23	1355732	PA	H3N2
A/Nord_Pas_de_Calais/371/2019	2019-01-18	1355693	PA	H3N2
A/Haute_Normandie/337/2019	2019-01-21	1355685	PA	H3N2
A/Pays_de_Loire/325/2019	2019-01-15	1355677	PA	H3N2
A/Saint-Petersburg/RII-584S/2019	2019-01-16	1352187	PA	H3N2
A/Saint-Petersburg/RII-577S/2019	2019-01-16	1352179	PA	H3N2
A/Saint-Petersburg/RII-563S/2019	2019-01-15	1352171	PA	H3N2
A/Saint-Petersburg/RII-557S/2019	2019-01-14	1352163	PA	H3N2
A/Saint-Petersburg/RII-499S/2019	2019-01-13	1352155	PA	H3N2
A/Saint-Petersburg/RII-492S/2019	2019-01-13	1352147	PA	H3N2
A/Luxembourg/19005431/2019	2019-01-29	1390009	PA	H3N2
A/Luxembourg/19005212/2019	2019-01-29	1390001	PA	H3N2
A/Luxembourg/19005195/2019	2019-01-29	1389993	PA	H3N2
A/Luxembourg/19004602/2019	2019-01-25	1389985	PA	H3N2
A/Luxembourg/19004268/2019	2019-01-23	1389977	PA	H3N2
A/Luxembourg/19003739/2019	2019-01-22	1389967	PA	H3N2
A/Luxembourg/18062115/2018	2018-12-04	1389959	PA	H3N2
A/Luxembourg/18065046/2018	2018-12-15	1384548	PA	H3N2
A/Alicante/19_0684_20181203	2018-12-03	1384260	PA	H3N2
A/Valencia/07_1243_20190114	2019-01-14	1384247	PA	H3N2
A/Valencia/07_1147_20190107	2019-01-07	1384237	PA	H3N2
A/Castellon/02_1187_20190117	2019-01-17	1384222	PA	H3N2
A/Castellon/02_1020_20190104	2019-01-04	1384212	PA	H3N2
A/Swansea/7185/2019	2019-01-22	1388833	PA	H3N2
A/Holywell/1856/2019	2019-01-28	1388817	PA	H3N2
A/Kyiv/492/2018	2018-12-13	1387236	PA	H3N2
A/Khmelnytskyi/549/2018	2018-12-17	1387162	PA	H3N2
A/Kyiv/505/2018	2018-12-18	1387143	PA	H3N2
A/Kyiv/482/2018	2018-12-12	1387056	PA	H3N2
A/Kyiv/514/2018	2018-12-18	1386812	PA	H3N2
A/Kyiv/496/2018	2018-12-13	1386473	PA	H3N2
A/Kyiv/500/2018	2018-12-14	1386465	PA	H3N2
A/Kyiv/489/2018	2018-12-11	1386458	PA	H3N2
A/Kyiv/473/2018	2018-11-30	1386452	PA	H3N2
A/Kyiv/485/2018	2018-12-08	1386444	PA	H3N2
A/Khmelnytskyi/552/2018	2018-12-17	1386391	PA	H3N2
A/Khmelnytskyi/551/2018	2018-12-17	1386383	PA	H3N2
A/Khmelnytskyi/550/2018	2018-12-17	1386375	PA	H3N2
A/Kyiv/508/2018	2018-12-16	1386345	PA	H3N2
A/Kyiv/500/2018	2018-12-14	1386330	PA	H3N2
A/Kyiv/496/2018	2018-12-13	1386313	PA	H3N2
A/Kyiv/484/2018	2018-12-08	1386283	PA	H3N2
A/Kyiv/488/2018	2018-12-10	1386275	PA	H3N2
A/Kyiv/489/2018	2018-12-11	1386267	PA	H3N2
A/Kyiv/492/2018	2018-12-13	1385840	PA	H3N2
A/Kyiv/508/2018	2018-12-16	1385736	PA	H3N2
A/Kyiv/522/2018	2018-12-20	1382306	PA	H3N2
A/Kyiv/514/2018	2018-12-18	1382298	PA	H3N2
A/Moscow/238/2018	2018-12-27	1386922	PA	H3N2
A/Moscow/234/2018	2018-12-25	1386914	PA	H3N2
A/Tomsk/242/2018	2018-12-04	1386121	PA	H3N2
A/Moscow/238/2018	2018-12-27	1386106	PA	H3N2
A/Moscow/240/2018	2018-12-25	1386100	PA	H3N2
A/Moscow/234/2018	2018-12-25	1386092	PA	H3N2
A/Tomsk/242/2018	2018-12-04	1385984	PA	H3N2
A/Moscow/236/2018	2018-12-26	1385977	PA	H3N2
A/Moscow/240/2018	2018-12-25	1385969	PA	H3N2
A/Moscow/230/2018	2018-12-23	1385961	PA	H3N2
A/Bulgaria/1534/2018	2018-12-28	1387071	PA	H3N2
A/Bulgaria/1347/2018	2018-12-01	1386300	PA	H3N2
A/Eskilstuna/6/2019	2019-02-13	1377549	PA	H3N2
A/Eskilstuna/5/2019	2019-02-07	1377540	PA	H3N2
A/Sweden/24/2019	2019-02-12	1377529	PA	H3N2
A/Skovde/1/2019	2019-02-11	1377521	PA	H3N2
A/Uppsala/1/2019	2019-01-31	1377513	PA	H3N2
A/Eskilstuna/4/2019	2019-01-31	1377505	PA	H3N2
A/Eskilstuna/3/2019	2019-01-30	1377497	PA	H3N2
A/Trollhattan/1/2019	2019-01-29	1377489	PA	H3N2
A/Umea/1/2018	2018-12-17	1377481	PA	H3N2
A/Eskilstuna/2/2019	2019-01-21	1377473	PA	H3N2
A/Eskilstuna/1/2019	2019-01-21	1377462	PA	H3N2
A/England/77/2019	2019-01-02	1377153	PA	H3N2
A/England/76/2019	2019-01-03	1377145	PA	H3N2
A/England/771/2018	2018-12-31	1377137	PA	H3N2
A/England/75/2019	2019-01-02	1377129	PA	H3N2
A/England/770/2018	2018-12-14	1377121	PA	H3N2
A/England/768/2018	2018-12-17	1377112	PA	H3N2
A/England/767/2018	2018-12-12	1377104	PA	H3N2
A/England/766/2018	2018-11-28	1377096	PA	H3N2
A/England/764/2018	2018-11-16	1377088	PA	H3N2
A/England/763/2018	2018-11-07	1377080	PA	H3N2
A/England/762/2018	2018-11-03	1377072	PA	H3N2
A/England/761/2018	2018-10-25	1377064	PA	H3N2
A/Alsace/1473/2019	2019-02-12	1388807	PA	H3N2
A/Franche_Comte/1384/2019	2019-02-18	1388799	PA	H3N2
A/Picardie/1378/2019	2019-02-19	1388791	PA	H3N2
A/Picardie/1371/2019	2019-02-26	1388783	PA	H3N2
A/Dijon/1352/2019	2019-02-24	1388775	PA	H3N2
A/Alsace/1329/2019	2019-02-22	1388767	PA	H3N2
A/Picardie/1324/2019	2019-02-21	1388759	PA	H3N2
A/Pays_de_Loire/1305/2019	2019-02-10	1388743	PA	H3N2
A/Haute_Normandie/1258/2019	2019-02-19	1388735	PA	H3N2
A/Paris/1256/2019	2019-02-19	1388727	PA	H3N2
A/Lorraine/1237/2019	2019-02-20	1388711	PA	H3N2
A/Bretagne/1210/2019	2019-02-19	1388688	PA	H3N2
A/Paris/1176/2019	2019-02-18	1388680	PA	H3N2
A/Brest/2630/2018	2018-12-11	1384868	PA	H3N2
A/Pays_de_Loire/1418/2019	2019-02-26	1383602	PA	H3N2
A/Basse_Normandie/1403/2019	2019-02-25	1383594	PA	H3N2
A/Franche_Comte/1391/2019	2019-02-22	1383586	PA	H3N2
A/Franche_Comte/1389/2019	2019-02-14	1383578	PA	H3N2
A/Franche_Comte/1387/2019	2019-02-15	1383570	PA	H3N2
A/Dijon/1355/2019	2019-02-16	1383562	PA	H3N2
A/Paris/1340/2019	2019-02-22	1383546	PA	H3N2
A/Alsace/1338/2019	2019-02-25	1383538	PA	H3N2
A/Nord_Pas_de_Calais/1328/2019	2019-02-16	1383530	PA	H3N2
A/Centre/1316/2019	2019-02-20	1383522	PA	H3N2
A/Pays_de_Loire/1315/2019	2019-02-19	1383514	PA	H3N2
A/Bretagne/1296/2019	2019-02-21	1383506	PA	H3N2
A/Pays_de_Loire/1272/2019	2019-01-31	1383490	PA	H3N2
A/Pays_de_Loire/1268/2019	2019-02-01	1383482	PA	H3N2
A/Picardie/1264/2019	2019-02-14	1383474	PA	H3N2
A/Alsace/1219/2019	2019-02-18	1383466	PA	H3N2
A/Alsace/1212/2019	2019-02-18	1383458	PA	H3N2
A/Paris/1189/2019	2019-02-14	1383450	PA	H3N2
A/Nord_Pas_de_Calais/1085/2019	2019-02-14	1375259	PA	H3N2
A/Bourgogne/1248/2019	2019-02-18	1374957	PA	H3N2
A/Paris/1226/2019	2019-02-18	1374949	PA	H3N2
A/Bretagne/1222/2019	2019-02-18	1374941	PA	H3N2
A/Nord_Pas_de_Calais/1183/2019	2019-02-14	1374933	PA	H3N2
A/Paris/1175/2019	2019-02-18	1374925	PA	H3N2
A/Basse_Normandie/1162/2019	2019-02-12	1374917	PA	H3N2
A/Paris/1148/2019	2019-02-13	1374909	PA	H3N2
A/Franche_Comte/1144/2019	2019-02-12	1374901	PA	H3N2
A/Pays_de_Loire/1129/2019	2019-02-12	1374893	PA	H3N2
A/Bourgogne/1094/2019	2019-02-13	1374885	PA	H3N2
A/Centre/1090/2019	2019-02-11	1374877	PA	H3N2
A/Alsace/1087/2019	2019-02-12	1374869	PA	H3N2
A/Nord_Pas_de_Calais/1058/2019	2019-02-11	1374861	PA	H3N2
A/Centre/1055/2019	2019-02-11	1374853	PA	H3N2
A/Luxembourg/19006877/2019	2019-02-06	1398919	PA	H3N2
A/Luxembourg/19008307/2019	2019-02-12	1394534	PA	H3N2
A/Luxembourg/19005732/2019	2019-01-29	1394527	PA	H3N2
A/Luxembourg/19003743/2019	2019-01-21	1394521	PA	H3N2
A/Luxembourg/19005137/2019	2019-01-25	1394513	PA	H3N2
A/Luxembourg/19008327/2019	2019-02-12	1394506	PA	H3N2
A/Luxembourg/19008326/2019	2019-02-12	1394499	PA	H3N2
A/Luxembourg/19008039/2019	2019-02-11	1394492	PA	H3N2
A/Luxembourg/19008025/2019	2019-02-11	1394485	PA	H3N2
A/Luxembourg/19008024/2019	2019-02-10	1394478	PA	H3N2
A/Luxembourg/19008022/2019	2019-02-10	1394471	PA	H3N2
A/Luxembourg/19008019/2019	2019-02-12	1394457	PA	H3N2
A/Luxembourg/19008013/2019	2019-02-09	1394450	PA	H3N2
A/Luxembourg/19007685/2019	2019-02-07	1394443	PA	H3N2
A/Luxembourg/19007679/2019	2019-02-06	1394436	PA	H3N2
A/Luxembourg/19007245/2019	2019-02-05	1394429	PA	H3N2
A/Luxembourg/19006908/2019	2019-02-04	1394422	PA	H3N2
A/Luxembourg/19006889/2019	2019-02-06	1394415	PA	H3N2
A/Luxembourg/19006872/2019	2019-02-02	1394408	PA	H3N2
A/Luxembourg/19006628/2019	2019-03-02	1394401	PA	H3N2
A/Luxembourg/19006522/2019	2019-01-02	1394394	PA	H3N2
A/Luxembourg/19006190/2019	2019-01-31	1394387	PA	H3N2
A/Luxembourg/19005983/2019	2019-01-31	1394380	PA	H3N2
A/Luxembourg/19005848/2019	2019-01-31	1394373	PA	H3N2
A/Luxembourg/19005742/2019	2019-01-29	1394366	PA	H3N2
A/Luxembourg/19005741/2019	2019-01-28	1394359	PA	H3N2
A/Luxembourg/19005213/2019	2019-01-28	1394352	PA	H3N2
A/Luxembourg/19004791/2019	2019-01-23	1394345	PA	H3N2
A/Luxembourg/19004056/2019	2019-01-22	1394338	PA	H3N2
A/Luxembourg/19007251/2019	2019-02-04	1394321	PA	H3N2
A/Luxembourg/19004048/2019	2019-01-18	1390414	PA	H3N2
A/Luxembourg/19004046/2019	2019-01-22	1390407	PA	H3N2
A/Luxembourg/19004045/2019	2019-01-21	1390400	PA	H3N2
A/Luxembourg/19003736/2019	2019-01-21	1390393	PA	H3N2
A/Luxembourg/18065564/2018	2018-12-18	1390386	PA	H3N2
A/Luxembourg/18064751/2018	2018-12-13	1390376	PA	H3N2
A/Luxembourg/18061393/2018	2018-11-29	1390372	PA	H3N2
A/Luxembourg/19008311/2019	2019-02-13	1390130	PA	H3N2
A/Luxembourg/19008310/2019	2019-02-13	1390122	PA	H3N2
A/Luxembourg/19008306/2019	2019-02-13	1390114	PA	H3N2
A/Luxembourg/19008258/2019	2019-02-12	1390106	PA	H3N2
A/Luxembourg/19008030/2019	2019-02-12	1390098	PA	H3N2
A/Luxembourg/19008028/2019	2019-02-12	1390090	PA	H3N2
A/Luxembourg/19008027/2019	2019-02-12	1390082	PA	H3N2
A/Luxembourg/19007413/2019	2019-02-07	1390074	PA	H3N2
A/Luxembourg/19006890/2019	2019-02-06	1390066	PA	H3N2
A/Luxembourg/19006878/2019	2019-02-06	1390058	PA	H3N2
A/Luxembourg/19006613/2019	2019-02-05	1390049	PA	H3N2
A/Luxembourg/19005985/2019	2019-02-01	1390041	PA	H3N2
A/Luxembourg/19005975/2019	2019-02-01	1390033	PA	H3N2
A/Luxembourg/19005974/2019	2019-02-01	1390025	PA	H3N2
A/Luxembourg/19005723/2019	2019-01-31	1390017	PA	H3N2
A/CefnYBedd/6305/2019	2019-03-22	1414813	PA	H3N2
A/Llangollen/4638/2019	2019-03-22	1414800	PA	H3N2
A/Wrexham/5406/2019	2019-03-14	1414791	PA	H3N2
A/Cardiff/9485/2019	2019-03-06	1414635	PA	H3N2
A/Cardiff/9333/2019	2019-03-01	1414625	PA	H3N2
A/Maerdy/5598/2019	2019-03-14	1414615	PA	H3N2
A/Saundersfoot/6187/2019	2019-03-19	1414552	PA	H3N2
A/BurryPort/1888/2019	2019-03-14	1414489	PA	H3N2
A/Blaenau_Ffestiniog/0339/2019	2019-02-11	1414320	PA	H3N2
A/Llandudno/1508/2018	2019-02-10	1414312	PA	H3N2
A/Buckley/0760/2019	2019-02-07	1414299	PA	H3N2
A/Aberdare/0632/2019	2019-02-13	1414291	PA	H3N2
A/Aberdare/0588/2019	2019-02-11	1414276	PA	H3N2
A/Cardiff/0428/2019	2019-02-08	1414268	PA	H3N2
A/Cardiff/0428/2019	2019-02-08	1414267	PA	H3N2
A/Kyiv/482/2018	2018-12-12	1398148	PA	H3N2
A/Kyiv/484/2018	2018-12-08	1398134	PA	H3N2
A/Kyiv/488/2018	2018-12-10	1398056	PA	H3N2
A/Moscow/220/2018	2018-12-20	1407901	PA	H3N2
A/Moscow/212/2018	2018-12-19	1407636	PA	H3N2
A/Moscow/230/2018	2018-12-23	1407426	PA	H3N2
A/Galve/4/2019	2019-03-06	1394871	PA	H3N2
A/Boras/3/2019	2019-03-08	1394863	PA	H3N2
A/Stockholm/9/2019	2019-03-07	1394855	PA	H3N2
A/Linkoping/7/2019	2019-03-05	1394839	PA	H3N2
A/Stockholm/7/2019	2019-02-24	1394823	PA	H3N2
A/Helsingborg/1/2019	2019-02-19	1394799	PA	H3N2
A/Malmoe/1/2019	2019-02-18	1394791	PA	H3N2
A/Uppsala/4/2019	2019-02-26	1394767	PA	H3N2
A/Sweden/29/2019	2019-02-19	1394753	PA	H3N2
A/Linkoping/6/2019	2019-02-19	1394721	PA	H3N2
A/Paris/1616/2019	2019-03-07	1398667	PA	H3N2
A/Rouen/1568/2019	2019-01-24	1398659	PA	H3N2
A/Paris/1558/2019	2019-03-04	1398651	PA	H3N2
A/Pays_de_Loire/1554/2019	2019-03-07	1398643	PA	H3N2
A/Paris/1551/2019	2019-03-07	1398635	PA	H3N2
A/Bretagne/1531/2019	2019-03-02	1398596	PA	H3N2
A/Alsace/1526/2019	2019-01-29	1398588	PA	H3N2
A/Alsace/1525/2019	2019-02-07	1398580	PA	H3N2
A/Pays_de_Loire/1518/2019	2019-02-17	1398556	PA	H3N2
A/Centre/1487/2019	2019-02-12	1398548	PA	H3N2
A/Centre/1480/2019	2019-02-09	1398532	PA	H3N2
A/Centre/1477/2019	2019-02-17	1398524	PA	H3N2
A/Centre/1475/2019	2019-02-11	1398516	PA	H3N2
A/Saint-Petersburg/RII-2126S/2019	2019-02-11	1414739	PA	H3N2
A/Saint-Petersburg/RII-3007S/2019	2019-03-04	1414574	PA	H3N2
A/SosnovyiBor/RII-1864S/2019	2019-02-07	1414415	PA	H3N2
A/Saint-Petersburg/RII-1271S/2019	2019-01-28	1414392	PA	H3N2
A/Saint-Petersburg/RII-2370S/2019	2019-02-15	1414255	PA	H3N2
A/Saint-Petersburg/RII-2788S/2019	2019-02-27	1414233	PA	H3N2
A/Saint-Petersburg/RII-2450S/2019	2019-02-18	1414114	PA	H3N2
A/Saint-Petersburg/RII-2448S/2019	2019-02-18	1414107	PA	H3N2
A/Kirovsk/RII-1500S/2019	2019-02-04	1414091	PA	H3N2
A/Noyabrsk/RII-2490S/2019	2019-02-11	1414137	PA	H3N2
A/Noyabrsk/RII-2489S/2019	2019-02-09	1414129	PA	H3N2
A/Noyabrsk/RII-2488S/2019	2019-02-11	1414121	PA	H3N2
A/Vologda/RII-3086S/2019	2019-02-22	1414665	PA	H3N2
A/Vologda/RII-3059S/2019	2019-02-11	1414649	PA	H3N2
A/Shuberskoye/RII-2201S/2019	2019-02-03	1414099	PA	H3N2
A/Izhevsk/RII-2539S/2019	2019-02-12	1414169	PA	H3N2
A/Izhevsk/RII-2534S/2019	2019-02-09	1414161	PA	H3N2
A/Izhevsk/RII-2532S/2019	2019-02-09	1414153	PA	H3N2
A/Stavropol/RII-3378S/2019	2019-02-07	1414681	PA	H3N2
A/Stavropol/RII-3376S/2019	2019-02-09	1414673	PA	H3N2
A/Irkutsk/RII-2771S/2019	2019-02-16	1414217	PA	H3N2
A/Pskov/RII-3521S/2019	2019-03-05	1414731	PA	H3N2
A/Samara/RII-3184S/2019	2019-03-01	1414598	PA	H3N2
A/Ufa/RII-3113S/2019	2019-02-03	1414590	PA	H3N2
A/Makhachkala/RII-2583S/2019	2019-02-14	1414177	PA	H3N2
A/Verkh-Chebula/RII-2987S/2019	2019-02-07	1414582	PA	H3N2
A/Anzhero-Sudzhensk/RII-2997S/2019	2019-01-30	1414566	PA	H3N2
A/Kemerovo/RII-2983S/2019	2019-02-08	1414558	PA	H3N2
A/Krasnoyarsk/RII-813S/2019	2019-01-10	1414369	PA	H3N2
A/Naryan-Mar/RII-1000S/2019	2019-01-21	1414075	PA	H3N2
A/Yakutsk/RII-1079S/2019	2019-01-15	1414377	PA	H3N2
A/Groznyi/RII-2749S/2019	2019-02-18	1414201	PA	H3N2
A/Groznyi/RII-2741S/2019	2019-01-23	1414193	PA	H3N2
A/Ulan-Ude/RII-1116S/2019	2019-01-14	1414248	PA	H3N2
A/Ulan-Ude/RII-1114S/2019	2019-01-14	1414241	PA	H3N2
A/Buckley/0398/2019	2019-03-24	1414907	PA	H3N2
A/Wrexham/6341/2019	2019-03-23	1414899	PA	H3N2
A/Kaluga/15015/2019	2019-01-16	1426848	PA	H3N2
A/Ulyanovsk/225/2019	2019-03-05	1425179	PA	H3N2
A/NovyUrengoy/127/2019	2019-01-21	1425221	PA	H3N2
A/YANAO/6/2019	2019-02-27	1425193	PA	H3N2
A/Stavropol/39/2018	2018-12-27	1426785	PA	H3N2
A/Vyazemsk/2204/2018	2018-12-04	1425438	PA	H3N2
A/Irkutsk/228/2019	2019-01-22	1425207	PA	H3N2
A/Irkutsk/1295/2019	2019-03-08	1425200	PA	H3N2
A/Buryatia/3/2019	2019-02-05	1426792	PA	H3N2
A/Kemerovo/42/2019	2019-01-15	1426841	PA	H3N2
A/Kemerovo/128/2019	2019-01-31	1426834	PA	H3N2
A/Kemerovo/33/2019	2019-01-21	1426827	PA	H3N2
A/Kemerovo/15/2019	2019-01-14	1426820	PA	H3N2
A/Kemerovo/191/2019	2019-02-04	1425158	PA	H3N2
A/Vladimir/180/2019	2019-02-16	1425186	PA	H3N2
A/Tyva/1/2019	2019-01-09	1426813	PA	H3N2
A/Tyva/116/2019	2019-02-11	1425273	PA	H3N2
A/Komi/106/2019	2019-01-03	1426778	PA	H3N2
A/Omsk/3296/3018	2018-12-20	1426806	PA	H3N2
A/Astrakhan/1/2019	2019-02-08	1425424	PA	H3N2
A/Novosibirsk/3/2019	2019-01-09	1426799	PA	H3N2
A/Tomsk/19592/2018	2018-12-04	1425445	PA	H3N2
A/Tomsk/20604/2018	2018-12-27	1425172	PA	H3N2
A/Tomsk/1924/2019	2019-02-08	1425165	PA	H3N2
A/Saint-Petersburg/307/2019	2019-01-23	1425431	PA	H3N2
A/Saint-Petersburg/437/2019	2019-02-06	1425214	PA	H3N2
A/Saint-Petersburg/311/2019	2019-01-23	1425151	PA	H3N2
A/Belgorod/6/2018	2018-12-12	1426771	PA	H3N2
A/Paris/1713/2019	2019-02-01	1421648	PA	H3N2
A/Paris/1712/2019	2019-02-10	1421633	PA	H3N2
A/Paris/1697/2019	2019-02-25	1421596	PA	H3N2
A/Champagne_Ardenne/1664/2019	2019-03-11	1421565	PA	H3N2
A/Alsace/1660/2019	2019-03-12	1421548	PA	H3N2
A/Franche_Comte/1653/2019	2019-03-11	1421516	PA	H3N2
A/Paris/1648/2019	2019-03-12	1421469	PA	H3N2
A/Lorraine/1632/2019	2019-03-11	1421442	PA	H3N2
A/Lorraine/1631/2019	2019-03-11	1421429	PA	H3N2
A/Lorraine/1630/2019	2019-03-11	1421414	PA	H3N2
A/Lorraine/1629/2019	2019-03-11	1421399	PA	H3N2
A/Bretagne/1627/2019	2019-03-12	1421385	PA	H3N2
A/Champagne_Ardenne/1617/2019	2019-03-12	1421368	PA	H3N2
A/Franche_Comte/1613/2019	2019-03-05	1421351	PA	H3N2
A/Paris/1393/2019	2019-02-26	1421316	PA	H3N2
A/Paris/1672/2019	2019-03-15	1415101	PA	H3N2
A/Paris/1603/2019	2019-03-11	1415093	PA	H3N2
A/Alsace/1602/2019	2019-03-11	1415085	PA	H3N2
A/Lorraine/1577/2019	2019-03-11	1415069	PA	H3N2
A/Pays_de_Loire/1557/2019	2019-03-05	1415046	PA	H3N2
A/Bretagne/1553/2019	2019-03-05	1415038	PA	H3N2
A/Bretagne/1543/2019	2019-03-04	1415030	PA	H3N2
A/Pays_de_Loire/1540/2019	2019-03-02	1415022	PA	H3N2
A/Pays_de_Loire/1507/2019	2019-02-25	1415014	PA	H3N2
A/Pays_de_Loire/1499/2019	2019-03-01	1415006	PA	H3N2
A/Basse_Normandie/1492/2019	2019-03-01	1414998	PA	H3N2
A/Bourgogne/1469/2019	2019-02-27	1414990	PA	H3N2
A/Nord_Pas_de_Calais/1466/2019	2019-02-28	1414982	PA	H3N2
A/Centre/1451/2019	2019-02-28	1414974	PA	H3N2
A/Picardie/1420/2019	2019-02-27	1414942	PA	H3N2
A/Paris/1397/2019	2019-02-26	1414934	PA	H3N2
A/Moscow/12/2019	2019-02-04	1420101	PA	H3N2
A/Kaliningrad/56/2019	2019-02-14	1420125	PA	H3N2
A/Kaliningrad/57/2019	2019-02-19	1420064	PA	H3N2
A/Kaliningrad/17/2019	2019-01-22	1414867	PA	H3N2
A/Petrozavodsk/RII-3430S/2019	2019-02-18	1414817	PA	H3N2
A/Arkhangelsk/27/2019	2019-02-08	1420024	PA	H3N2
A/Arkhangelsk/18/2019	2019-02-04	1420016	PA	H3N2
A/Arkhangelsk/17/2019	2019-02-02	1414876	PA	H3N2
A/Novosibirsk/08/2019	2019-01-12	1420168	PA	H3N2
A/Novosibirsk/50/2019	2019-02-02	1420133	PA	H3N2
A/Novosibirsk/10/2019	2019-01-13	1420109	PA	H3N2

## Sheet: Sheet8
StrainName	Time	Accession	Segment	Subtype
A/Penarth/6242/2018	2018-11-03	1319738	PA	H1N1
A/Denbigh/6913/2019	2019-01-02	1338486	PA	H1N1
A/Prestatyn/3111/2018	2018-12-28	1338470	PA	H1N1
A/Cardiff/5637/2018	2018-12-30	1338462	PA	H1N1
A/Cardiff/5384/2018	2018-12-20	1338454	PA	H1N1
A/Wrexham/6753/2018	2018-12-27	1338385	PA	H1N1
A/MerthyrTydfil/5503/2018	2018-12-26	1337353	PA	H1N1
A/Cardiff/5481/2018	2018-12-25	1336536	PA	H1N1
A/Caerphilly/4239/2018	2018-12-20	1336363	PA	H1N1
A/Rhyl/9959/2018	2018-12-24	1336347	PA	H1N1
A/Holywell/9936/2018	2018-12-22	1336339	PA	H1N1
A/Cardiff/1657/2018	2018-12-29	1336331	PA	H1N1
A/Cardiff/5622/2018	2018-12-30	1336309	PA	H1N1
A/Cardiff/5552/2018	2018-12-28	1336295	PA	H1N1
A/Wrexham/5497/2018	2018-12-13	1334014	PA	H1N1
A/Wrexham/9548/2018	2018-12-12	1334006	PA	H1N1
A/MerthyrTydfil/7900/2018	2018-12-12	1333998	PA	H1N1
A/Cardiff/5224/2018	2018-12-12	1333990	PA	H1N1
A/Swansea/2948/2018	2018-12-12	1333967	PA	H1N1
A/Swansea/5220/2018	2018-12-14	1333951	PA	H1N1
A/Cwmbran/4014/2018	2018-12-13	1333935	PA	H1N1
A/Abergele/8150/2018	2018-12-07	1332074	PA	H1N1
A/Llangollen/0565/2018	2018-12-06	1332053	PA	H1N1
A/Newport/5076/2018	2018-12-06	1331990	PA	H1N1
A/Newport/6836/2018	2018-12-06	1331563	PA	H1N1
A/Crumlin/6833/2018	2018-12-05	1331550	PA	H1N1
A/Neath/2314/2018	2018-12-08	1331542	PA	H1N1
A/Treorchy/0003/2018	2018-12-08	1331381	PA	H1N1
A/Pontyclun/1660/2018	2018-12-06	1331087	PA	H1N1
A/Caerphilly/4878/2018	2018-12-06	1331078	PA	H1N1
A/PortTalbot/2125/2018	2018-12-06	1331070	PA	H1N1
A/Wrexham/2436/2018	2018-12-08	1331061	PA	H1N1
A/Wrexham/8684/2018	2018-12-04	1328536	PA	H1N1
A/Wrexham/0828/2018	2018-12-03	1328528	PA	H1N1
A/Wrexham/9249/2018	2018-11-28	1328520	PA	H1N1
A/Wrexham/5068/2018	2018-11-28	1328505	PA	H1N1
A/Cardiff/5013/2018	2018-12-04	1328493	PA	H1N1
A/PortTalbot/1276/2018	2018-12-03	1328472	PA	H1N1
A/Bridgend/1275/2018	2018-12-02	1328464	PA	H1N1
A/Swansea/0201/2018	2018-11-23	1326849	PA	H1N1
A/Neath/0115/2018	2018-11-23	1326841	PA	H1N1
A/Neath/0114/2018	2018-11-23	1326400	PA	H1N1
A/Neath/9887/2018	2018-10-23	1326388	PA	H1N1
A/Swansea/9504/2018	2018-11-20	1326380	PA	H1N1
A/Cardiff/4940/2018	2018-10-22	1326252	PA	H1N1
A/MilfordHaven/5108/2018	2018-11-14	1324804	PA	H1N1
A/Ammanford/9272/2018	2018-11-11	1324748	PA	H1N1
A/Cardiff/6303/2018	2018-11-06	1322828	PA	H1N1
A/Cardiff/6243/2018	2018-11-04	1321525	PA	H1N1
A/Llanelli/9736/2018	2018-11-01	1319880	PA	H1N1
A/Llanelli/9467/2018	2018-10-29	1319867	PA	H1N1
A/Cardiff/6179/2018	2018-11-01	1319845	PA	H1N1
A/Swansea/6837/2018	2018-10-31	1319829	PA	H1N1
A/Swansea/6719/2018	2018-10-30	1319753	PA	H1N1
A/Swansea/6719/2018	2018-10-30	1319752	PA	H1N1
A/Cardiff/6210/2018	2018-11-04	1319729	PA	H1N1
A/Cardiff/6205/2018	2018-11-04	1319721	PA	H1N1
A/Llanelli/0234/2018	2018-10-28	1319020	PA	H1N1
A/Llanelli/0228/2018	2018-10-28	1319012	PA	H1N1
A/Llanelli/3076/2018	2018-10-25	1318989	PA	H1N1
A/Neath/6337/2018	2018-10-28	1318962	PA	H1N1
A/Swansea/6074/2018	2018-10-26	1318954	PA	H1N1
A/Swansea/4986/2018	2018-10-24	1318946	PA	H1N1
A/Swansea/4984/2018	2018-10-25	1318937	PA	H1N1
A/Cardiff/5211/2018	2018-12-12	1333982	PA	H1N1
A/Chita/1V/2018	2018-11-29	1333851	PA	H1N1
A/Lipetsk/2V/2018	2018-11-16	1333845	PA	H1N1
A/Lipetsk/1V/2018	2018-11-16	1333839	PA	H1N1
A/Samara/1V/2018	2018-11-07	1333829	PA	H1N1
A/Chechnya/1V/2018	2018-12-06	1333823	PA	H1N1
A/Sweden/67/2018	2019-01-02	1338339	PA	H1N1
A/Sweden/69/2018	2018-12-27	1338372	PA	H1N1
A/Sweden/68/2018	2018-12-18	1338347	PA	H1N1
A/Sweden/66/2018	2018-12-23	1338331	PA	H1N1
A/Sweden/64/2018	2018-12-28	1338323	PA	H1N1
A/Linkoping/65/2018	2018-12-10	1337303	PA	H1N1
A/Sweden/63/2018	2018-12-10	1337251	PA	H1N1
A/Sweden/62/2018	2018-12-05	1337243	PA	H1N1
A/Sweden/61/2018	2018-12-01	1337235	PA	H1N1
A/Sweden/59/2018	2018-12-03	1337227	PA	H1N1
A/Sweden/58/2018	2018-12-03	1337219	PA	H1N1
A/Skovde/3/2018	2018-12-06	1337211	PA	H1N1
A/Uppsala/4/2018	2018-12-05	1337193	PA	H1N1
A/Uppsala/3/2018	2018-12-04	1337185	PA	H1N1
A/Eskilstuna/2/2018	2018-12-06	1337145	PA	H1N1
A/Lulea/1/2018	2018-12-04	1337137	PA	H1N1
A/Gavle/15/2018	2018-11-28	1337129	PA	H1N1
A/Linkoping/55/2018	2018-12-02	1337069	PA	H1N1
A/Linkoping/54/2018	2018-11-28	1337061	PA	H1N1
A/Sweden/56/2018	2018-11-14	1326360	PA	H1N1
A/Sweden/55/2018	2018-11-17	1326352	PA	H1N1
A/Linkoping/53/2018	2018-11-15	1326336	PA	H1N1
A/Halmstad/4/2018	2018-11-19	1326328	PA	H1N1
A/Stockholm/24/2018	2018-11-07	1326318	PA	H1N1
A/Halmstad/3/2018	2018-11-12	1326310	PA	H1N1
A/Karlstad/1/2018	2018-11-11	1326302	PA	H1N1
A/Linkoping/52/2018	2018-11-05	1326287	PA	H1N1
A/Sweden/54/2018	2018-10-31	1326279	PA	H1N1
A/Sweden/53/2018	2018-10-31	1326271	PA	H1N1
A/England/639/2018	2018-11-28	1341838	PA	H1N1
A/England/637/2018	2018-11-29	1341830	PA	H1N1
A/England/647/2018	2018-11-28	1341822	PA	H1N1
A/England/628/2018	2018-11-26	1341806	PA	H1N1
A/England/623/2018	2018-11-20	1341798	PA	H1N1
A/England/622/2018	2018-11-21	1341790	PA	H1N1
A/England/619/2018	2018-11-17	1341782	PA	H1N1
A/England/618/2018	2018-11-17	1341774	PA	H1N1
A/England/599/2018	2018-10-31	1341758	PA	H1N1
A/England/598/2018	2018-11-01	1341750	PA	H1N1
A/Paris/2613/2018	2018-12-12	1341689	PA	H1N1
A/Paris/2627/2018	2018-12-18	1341617	PA	H1N1
A/Paris/2598/2018	2018-12-05	1341601	PA	H1N1
A/Champagne_Ardenne/2591/2018	2018-12-11	1341585	PA	H1N1
A/Rennes/2529/2018	2018-11-27	1341569	PA	H1N1
A/Paris/2577/2018	2018-12-05	1332264	PA	H1N1
A/Dijon/2576/2018	2018-12-04	1332256	PA	H1N1
A/Picardie/2549/2018	2018-12-04	1332216	PA	H1N1
A/Basse_Normandie/2541/2018	2018-12-04	1332200	PA	H1N1
A/Paris/2533/2018	2018-12-03	1332184	PA	H1N1
A/Picardie/2488/2018	2018-11-27	1328577	PA	H1N1
A/Paris/2471/2018	2018-11-22	1328569	PA	H1N1
A/Dijon/2407/2018	2018-11-07	1324853	PA	H1N1
A/Paris/2406/2018	2018-11-09	1324845	PA	H1N1
A/Caen/2372/2018	2018-10-24	1321555	PA	H1N1
A/Paris/2313/2018	2018-10-04	1321531	PA	H1N1
A/Risca/5275/2019	2019-01-09	1345873	PA	H1N1
A/Cwmbran/5265/2019	2019-01-09	1345865	PA	H1N1
A/Newport/5241/2019	2019-01-08	1345857	PA	H1N1
A/Tredegar/5240/2019	2019-01-08	1345849	PA	H1N1
A/Caldicot/5238/2019	2019-01-08	1345841	PA	H1N1
A/Monmouth/5173/2019	2019-01-06	1345832	PA	H1N1
A/Rhyl/2941/2018	2018-12-31	1345809	PA	H1N1
A/Cwmbran/5157/2019	2019-01-05	1345750	PA	H1N1
A/Caldicot/5146/2019	2019-01-04	1345742	PA	H1N1
A/Powys/5858/2018	2018-12-31	1345727	PA	H1N1
A/Cardiff/5769/2019	2019-01-03	1345718	PA	H1N1
A/Monmouth/5751/2018	2018-12-31	1345527	PA	H1N1
A/Newport/5104/2019	2019-01-02	1343672	PA	H1N1
A/Abergavenny/5099/2019	2019-01-02	1343664	PA	H1N1
A/Cwmbran/5097/2019	2019-01-02	1343656	PA	H1N1
A/Caldicot/5096/2019	2019-01-02	1343648	PA	H1N1
A/Pontypool/5082/2019	2019-01-01	1343627	PA	H1N1
A/Newport/5066/2018	2018-12-31	1343365	PA	H1N1
A/Newport/5063/2018	2018-12-30	1343355	PA	H1N1
A/Cwmbran/5062/2018	2018-12-30	1343346	PA	H1N1
A/Risca/5061/2018	2018-12-29	1343338	PA	H1N1
A/Newport/5057/2018	2018-12-30	1342748	PA	H1N1
A/Blackwood/5010/2018	2018-12-25	1342732	PA	H1N1
A/Barry/0013/2018	2018-12-27	1342689	PA	H1N1
A/Cardiff/5459/2018	2018-12-24	1342648	PA	H1N1
A/Ynysddu/5039/2018	2018-12-28	1342740	PA	H1N1
A/Uppsala/5/2018	2018-12-25	1346340	PA	H1N1
A/Lund/11/2018	2018-12-28	1346255	PA	H1N1
A/Malmoe/1/2018	2018-12-13	1346231	PA	H1N1
A/Visby/1/2019	2019-01-09	1346223	PA	H1N1
A/Sweden/7/2019	2019-01-10	1346215	PA	H1N1
A/Sweden/6/2019	2019-01-10	1346207	PA	H1N1
A/Falun/1/2019	2019-01-09	1346199	PA	H1N1
A/Sweden/4/2019	2019-01-05	1346187	PA	H1N1
A/Linkoping/3/2019	2019-01-03	1346179	PA	H1N1
A/Sweden/3/2019	2019-01-04	1346163	PA	H1N1
A/Vasteras/1/2019	2019-01-01	1346147	PA	H1N1
A/Linkoping/1/2019	2019-01-02	1346131	PA	H1N1
A/Linkoping/71/2018	2018-12-31	1346123	PA	H1N1
A/Linkoping/70/2018	2018-12-20	1346115	PA	H1N1
A/Linkoping/69/2018	2018-12-21	1346107	PA	H1N1
A/Eskilstuna/6/2018	2018-12-17	1346083	PA	H1N1
A/Boras/2/2018	2018-12-16	1346075	PA	H1N1
A/Sweden/103/2018	2018-12-21	1342575	PA	H1N1
A/Sweden/102/2018	2018-12-27	1342567	PA	H1N1
A/Sweden/99/2018	2018-12-21	1342555	PA	H1N1
A/Sweden/97/2018	2018-12-14	1342546	PA	H1N1
A/Sweden/96/2018	2018-12-19	1342538	PA	H1N1
A/Sweden/93/2018	2018-12-14	1342518	PA	H1N1
A/Sweden/88/2018	2018-12-06	1342483	PA	H1N1
A/Sweden/80/2018	2018-12-14	1342444	PA	H1N1
A/Sweden/77/2018	2018-12-13	1342432	PA	H1N1
A/Sweden/75/2018	2018-12-10	1342422	PA	H1N1
A/Sweden/74/2018	2018-12-13	1342414	PA	H1N1
A/Falun/2/2019	2019-01-06	1346171	PA	H1N1
A/England/670/2018	2018-12-07	1355924	PA	H1N1
A/England/648/2018	2018-11-29	1355916	PA	H1N1
A/England/634/2018	2018-11-28	1355908	PA	H1N1
A/England/593/2018	2018-10-22	1355900	PA	H1N1
A/England/643/2018	2018-11-28	1341854	PA	H1N1
A/England/642/2018	2018-11-28	1341846	PA	H1N1
A/Centre/475/2019	2019-01-26	1355868	PA	H1N1
A/Nord_Pas_de_Calais/463/2019	2019-01-22	1355844	PA	H1N1
A/Centre/440/2019	2019-01-24	1355804	PA	H1N1
A/Dijon/430/2019	2019-01-19	1355780	PA	H1N1
A/Basse_Normandie/417/2019	2019-01-22	1355764	PA	H1N1
A/Pays_de_Loire/387/2019	2019-01-04	1355717	PA	H1N1
A/Pays_de_Loire/386/2019	2019-01-07	1355709	PA	H1N1
A/Haute_Normandie/382/2019	2019-01-21	1355701	PA	H1N1
A/Paris/322/2019	2019-01-21	1355669	PA	H1N1
A/Paris/241/2019	2019-01-17	1355037	PA	H1N1
A/Pays_de_Loire/217/2019	2019-01-14	1355029	PA	H1N1
A/Paris/201/2019	2019-01-15	1355021	PA	H1N1
A/Paris/175/2019	2019-01-14	1355006	PA	H1N1
A/Pays_de_Loire/166/2019	2019-01-14	1354998	PA	H1N1
A/Centre/151/2019	2019-01-14	1354990	PA	H1N1
A/Dijon/139/2019	2019-01-06	1354982	PA	H1N1
A/Haute_Normandie/127/2019	2019-01-09	1354974	PA	H1N1
A/Alsace/124/2019	2019-01-09	1354966	PA	H1N1
A/Alsace/114/2019	2019-01-10	1354958	PA	H1N1
A/Lorraine/100/2019	2019-01-08	1354950	PA	H1N1
A/Paris/039/2019	2019-01-07	1354942	PA	H1N1
A/Lorraine/031/2019	2019-01-02	1354934	PA	H1N1
A/Dijon/2783/2018	2019-01-03	1354926	PA	H1N1
A/Pays_de_Loire/2779/2018	2018-12-12	1354918	PA	H1N1
A/Pays_de_Loire/2778/2018	2018-12-31	1354910	PA	H1N1
A/Bretagne/2731/2018	2018-12-26	1345612	PA	H1N1
A/Picardie/2725/2018	2018-12-27	1345580	PA	H1N1
A/Lorraine/2721/2018	2018-12-27	1345572	PA	H1N1
A/Lorraine/2699/2018	2018-12-26	1345564	PA	H1N1
A/Paris/2693/2018	2018-12-24	1345541	PA	H1N1
A/Moscow/RII-515S/2018	2018-12-29	1352275	PA	H1N1
A/Moscow/RII-513S/2018	2018-12-23	1352267	PA	H1N1
A/Moscow/RII-512S/2018	2018-12-24	1352259	PA	H1N1
A/Moscow/RII-511S/2018	2018-12-24	1352251	PA	H1N1
A/Moscow/226/2018	2018-12-23	1352243	PA	H1N1
A/Moscow/222/2018	2018-12-24	1352235	PA	H1N1
A/Moscow/216/2018	2018-12-18	1352227	PA	H1N1
A/Saint-Petersburg/RII-606S/2019	2019-01-17	1352449	PA	H1N1
A/Saint-Petersburg/RII-563/2018	2018-12-09	1352441	PA	H1N1
A/Saint-Petersburg/RII-562/2018	2018-12-09	1352433	PA	H1N1
A/Saint-Petersburg/RII-561/2018	2018-12-14	1352425	PA	H1N1
A/Saint-Petersburg/RII-560/2018	2018-12-08	1352417	PA	H1N1
A/Saint-Petersburg/RII-559/2018	2018-11-19	1352409	PA	H1N1
A/Saint-Petersburg/RII-402S/2018	2018-12-28	1352393	PA	H1N1
A/Saint-Petersburg/RII-401S/2018	2018-12-28	1352385	PA	H1N1
A/Saint-Petersburg/RII-396S/2019	2019-01-10	1352377	PA	H1N1
A/Saint-Petersburg/RII-392S/2019	2019-01-10	1352369	PA	H1N1
A/Saint-Petersburg/RII-385S/2019	2019-01-10	1352361	PA	H1N1
A/Saint-Petersburg/RII-358S/2019	2019-01-07	1352353	PA	H1N1
A/Saint-Petersburg/RII-356S/2019	2019-01-07	1352345	PA	H1N1
A/Saint-Petersburg/RII-334S/2018	2018-12-29	1352337	PA	H1N1
A/Saint-Petersburg/RII-331S/2018	2018-12-30	1352329	PA	H1N1
A/Saint-Petersburg/RII-329S/2018	2018-12-29	1352321	PA	H1N1
A/Saint-Petersburg/RII-310S/2018	2018-12-27	1352313	PA	H1N1
A/Saint-Petersburg/RII-266S/2018	2018-12-24	1352305	PA	H1N1
A/Saint-Petersburg/RII-1/2019	2018-12-29	1352283	PA	H1N1
A/Lipetsk/RII-249S/2018	2018-12-12	1352219	PA	H1N1
A/Khabarovsk/49/2018	2018-12-24	1352211	PA	H1N1
A/Khabarovsk/2/2019	2018-12-25	1352203	PA	H1N1
A/Arkhangelsk/04/2019	2019-01-09	1352195	PA	H1N1
A/Saint-Petersburg/RII-487S/2019	2019-01-10	1352401	PA	H1N1
A/Saint-Petersburg/RII-189S/2018	2018-12-09	1352298	PA	H1N1
A/Saint-Petersburg/RII-137S/2018	2018-11-19	1352291	PA	H1N1
A/Pontypridd/6749/2019	2019-01-16	1365338	PA	H1N1
A/PortTalbot/6746/2019	2019-01-16	1365330	PA	H1N1
A/Monmouth/6719/2018	2018-12-28	1365321	PA	H1N1
A/Wrexham/2392/2019	2019-01-05	1359931	PA	H1N1
A/Cardiff/6250/2019	2019-01-15	1359915	PA	H1N1
A/Cardiff/5998/2019	2019-01-08	1359880	PA	H1N1
A/Cardiff/5957/2019	2019-01-08	1359871	PA	H1N1
A/Cardiff/5973/2019	2019-01-08	1359861	PA	H1N1
A/Cardiff/5949/2019	2019-01-08	1359853	PA	H1N1
A/Cardiff/5936/2019	2019-01-08	1359845	PA	H1N1
A/Pontyclun/5909/2018	2018-12-27	1359837	PA	H1N1
A/MountainAsh/5908/2019	2019-01-03	1359829	PA	H1N1
A/MountainAsh/5906/2019	2019-01-03	1359821	PA	H1N1
A/Usk/5355/2019	2019-01-11	1359813	PA	H1N1
A/Llanidloes/5224/2019	2019-01-04	1359805	PA	H1N1
A/Lipetsk/5V/2018	2018-11-21	1364596	PA	H1N1
A/Kamchatka/P1/2018	2018-12-19	1359730	PA	H1N1
A/Chita/1/2018	2018-11-29	1359229	PA	H1N1
A/Saratov/2231/2018	2018-12-20	1359204	PA	H1N1
A/Samara/183/2018	2018-12-24	1359196	PA	H1N1
A/Chelyabinsk/945/2018	2018-12-09	1359180	PA	H1N1
A/Primorie/4633/2018	2018-12-13	1359162	PA	H1N1
A/Vladikavkaz/35/2019	2019-01-16	1358637	PA	H1N1
A/Adygea/254/2019	2019-01-08	1358629	PA	H1N1
A/Adygea/273/2019	2019-01-21	1358620	PA	H1N1
A/Krasnodar/32/2019	2019-01-08	1358581	PA	H1N1
A/Ekaterinburg/17/2019	2019-01-05	1358573	PA	H1N1
A/Gatchina/43/2019	2019-01-10	1358565	PA	H1N1
A/Khabarovsk/1644/2018	2018-12-19	1358557	PA	H1N1
A/Kyiv/490/2018	2018-12-13	1363504	PA	H1N1
A/Kyiv/534/2018	2018-12-23	1363465	PA	H1N1
A/Kyiv/516/2018	2018-12-19	1363419	PA	H1N1
A/Kyiv/495/2018	2018-12-12	1363400	PA	H1N1
A/Kyiv/523/2018	2018-12-22	1361712	PA	H1N1
A/Kyiv/541/2018	2018-12-25	1361700	PA	H1N1
A/Kyiv/530/2018	2018-12-27	1361693	PA	H1N1
A/Bulgaria/1463/2018	2018-12-10	1357310	PA	H1N1
A/Bulgaria/1381/2018	2018-12-06	1357294	PA	H1N1
A/Bulgaria/013/2019	2019-01-03	1357223	PA	H1N1
A/Bulgaria/1527/2018	2018-12-27	1357191	PA	H1N1
A/Bulgaria/1521/2018	2018-12-26	1357183	PA	H1N1
A/Gavle/1/2019	2019-01-22	1365450	PA	H1N1
A/Sundsvall/2/2019	2019-01-23	1365442	PA	H1N1
A/Sundsvall/1/2019	2019-01-23	1365434	PA	H1N1
A/Sweden/14/2019	2019-01-21	1365418	PA	H1N1
A/Linkoping/2/2019	2019-01-18	1365405	PA	H1N1
A/Sweden/13/2019	2019-01-20	1365397	PA	H1N1
A/Hovas/1/2019	2019-01-15	1365389	PA	H1N1
A/Sweden/11/2019	2019-01-03	1365357	PA	H1N1
A/Sweden/10/2019	2019-01-02	1365349	PA	H1N1
A/Sweden/9/2019	2019-01-02	1365341	PA	H1N1
A/England/51/2019	2019-01-07	1369872	PA	H1N1
A/England/49/2019	2019-01-10	1369864	PA	H1N1
A/England/47/2019	2019-01-10	1369856	PA	H1N1
A/England/46/2019	2019-01-10	1369848	PA	H1N1
A/England/45/2019	2019-01-08	1369840	PA	H1N1
A/England/43/2019	2019-01-07	1369832	PA	H1N1
A/England/42/2019	2019-01-10	1369824	PA	H1N1
A/England/40/2019	2019-01-10	1369816	PA	H1N1
A/England/39/2019	2019-01-11	1369808	PA	H1N1
A/England/37/2019	2019-01-09	1369800	PA	H1N1
A/England/36/2019	2019-01-07	1369792	PA	H1N1
A/England/35/2019	2019-01-08	1369784	PA	H1N1
A/England/33/2019	2019-01-03	1369776	PA	H1N1
A/England/32/2019	2019-01-05	1369768	PA	H1N1
A/England/31/2019	2019-01-07	1369760	PA	H1N1
A/England/28/2019	2019-01-07	1369752	PA	H1N1
A/England/24/2019	2019-01-09	1369744	PA	H1N1
A/England/21/2019	2019-01-03	1369736	PA	H1N1
A/England/19/2019	2019-01-07	1369728	PA	H1N1
A/England/18/2019	2019-01-07	1369720	PA	H1N1
A/England/13/2019	2019-01-04	1369712	PA	H1N1
A/England/12/2019	2019-01-05	1369704	PA	H1N1
A/England/746/2018	2018-12-29	1369696	PA	H1N1
A/England/745/2018	2018-12-31	1369688	PA	H1N1
A/England/10/2019	2019-01-04	1369680	PA	H1N1
A/England/9/2019	2019-01-03	1369672	PA	H1N1
A/England/6/2019	2018-12-31	1369664	PA	H1N1
A/England/1/2019	2019-01-03	1369656	PA	H1N1
A/England/753/2018	2018-12-18	1369648	PA	H1N1
A/England/706/2018	2018-12-19	1369640	PA	H1N1
A/England/752/2018	2018-12-21	1369632	PA	H1N1
A/England/751/2018	2018-12-20	1369624	PA	H1N1
A/England/750/2018	2018-12-20	1369616	PA	H1N1
A/England/749/2018	2018-12-21	1369608	PA	H1N1
A/England/755/2018	2018-12-17	1369600	PA	H1N1
A/England/729/2018	2018-12-28	1356092	PA	H1N1
A/England/23/2019	2019-01-06	1356076	PA	H1N1
A/England/2/2019	2019-01-07	1356068	PA	H1N1
A/England/739/2018	2018-12-24	1356060	PA	H1N1
A/England/710/2018	2018-12-27	1356052	PA	H1N1
A/England/708/2018	2018-12-27	1356044	PA	H1N1
A/England/707/2018	2018-12-26	1356036	PA	H1N1
A/England/705/2018	2018-12-22	1356028	PA	H1N1
A/England/736/2018	2018-12-21	1356020	PA	H1N1
A/England/701/2018	2018-12-24	1356012	PA	H1N1
A/England/700/2018	2018-12-21	1356004	PA	H1N1
A/England/699/2018	2018-12-27	1355996	PA	H1N1
A/England/696/2018	2018-12-19	1355988	PA	H1N1
A/England/735/2018	2018-12-18	1355980	PA	H1N1
A/England/727/2018	2018-12-18	1355972	PA	H1N1
A/England/692/2018	2018-12-19	1355964	PA	H1N1
A/England/724/2018	2018-12-17	1355956	PA	H1N1
A/England/722/2018	2018-12-17	1355948	PA	H1N1
A/England/718/2018	2018-12-16	1355940	PA	H1N1
A/England/683/2018	2018-12-14	1355932	PA	H1N1
A/Bretagne/925/2019	2019-02-07	1367294	PA	H1N1
A/Centre/924/2019	2019-02-05	1367286	PA	H1N1
A/Paris/923/2019	2019-02-08	1367278	PA	H1N1
A/Pays_de_Loire/911/2019	2019-02-05	1367246	PA	H1N1
A/Bourgogne/868/2019	2019-02-06	1367215	PA	H1N1
A/Picardie/846/2019	2019-01-25	1367184	PA	H1N1
A/Picardie/716/2019	2019-01-25	1367121	PA	H1N1
A/Bourgogne/692/2019	2019-01-28	1367105	PA	H1N1
A/Nord_Pas_de_Calais/644/2019	2019-01-28	1360342	PA	H1N1
A/Alsace/628/2019	2019-01-21	1360318	PA	H1N1
A/Paris/607/2019	2019-01-30	1360286	PA	H1N1
A/Nord_Pas_de_Calais/604/2019	2019-01-22	1360278	PA	H1N1
A/Alsace/579/2019	2019-01-28	1360238	PA	H1N1
A/Centre/510/2019	2019-01-24	1360198	PA	H1N1
A/Franche_Comte/508/2019	2019-01-24	1360190	PA	H1N1
A/Centre/502/2019	2019-01-28	1360174	PA	H1N1
A/Alsace/492/2019	2019-01-22	1360166	PA	H1N1
A/Lorraine/483/2019	2019-01-24	1360158	PA	H1N1
A/Paris/310/2019	2019-01-07	1360150	PA	H1N1
A/Saint-Petersburg/RII-483S/2019	2019-01-09	1359865	PA	H1N1
A/Luxembourg/19008023/2019	2019-02-11	1390279	PA	H1N1
A/Luxembourg/19008010/2019	2019-02-11	1390272	PA	H1N1
A/Luxembourg/19007707/2019	2019-02-11	1390264	PA	H1N1
A/Luxembourg/19006819/2019	2019-02-04	1390257	PA	H1N1
A/Luxembourg/19006816/2019	2019-02-05	1390250	PA	H1N1
A/Luxembourg/19006187/2019	2019-01-02	1390243	PA	H1N1
A/Luxembourg/19005989/2019	2019-01-31	1390236	PA	H1N1
A/Luxembourg/19005738/2019	2019-01-29	1390229	PA	H1N1
A/Luxembourg/19005729/2019	2019-01-28	1390222	PA	H1N1
A/Luxembourg/19005197/2019	2019-01-28	1390215	PA	H1N1
A/Luxembourg/19005196/2019	2019-01-28	1390208	PA	H1N1
A/Luxembourg/19005145/2019	2019-01-28	1390201	PA	H1N1
A/Luxembourg/19004532/2019	2019-01-22	1390194	PA	H1N1
A/Luxembourg/19010304/2019	2019-02-21	1390156	PA	H1N1
A/Luxembourg/19006630/2019	2019-02-05	1390148	PA	H1N1
A/Luxembourg/19003937/2019	2019-01-22	1390140	PA	H1N1
A/Alicante/19_1333_20190121	2019-01-21	1384200	PA	H1N1
A/Alicante/19_1312_20190119	2019-01-19	1384192	PA	H1N1
A/Alicante/19_1310_20190119	2019-01-19	1384184	PA	H1N1
A/Alicante/19_1291_20190118	2019-01-18	1384176	PA	H1N1
A/Alicante/19_1243_20190115	2019-01-15	1384168	PA	H1N1
A/Valencia/10_1230_20190111	2019-01-11	1384160	PA	H1N1
A/Valencia/10_1199_20190109	2019-01-09	1384152	PA	H1N1
A/Valencia/10_1185_20190109	2019-01-09	1384144	PA	H1N1
A/Valencia/10_1155_20190107	2019-01-07	1384136	PA	H1N1
A/Valencia/10_1153_20190107	2019-01-07	1384128	PA	H1N1
A/Valencia/10_1128_20190105	2019-01-05	1384120	PA	H1N1
A/Valencia/10_1126_20190104	2019-01-04	1384112	PA	H1N1
A/Valencia/10_1100_20190103	2019-01-03	1384104	PA	H1N1
A/Valencia/10_1071_20190102	2019-01-02	1384096	PA	H1N1
A/Castellon/02_1203_20190118	2019-01-18	1383434	PA	H1N1
A/MountainAsh/0248/2019	2019-01-25	1414462	PA	H1N1
A/Cardiff/0211/2019	2019-02-04	1407103	PA	H1N1
A/Porth/2171/2019	2019-02-05	1407087	PA	H1N1
A/Ystrad_Pentre/9579/2019	2019-01-18	1407072	PA	H1N1
A/Anglesey/1881/2019	2019-01-28	1388825	PA	H1N1
A/StPetersburg/RII-563/2018	2018-12-09	1385626	PA	H1N1
A/StPetersburg/RII-562/2018	2018-12-09	1385618	PA	H1N1
A/StPetersburg/RII-334S/2019	2019-01-03	1382694	PA	H1N1
A/StPetersburg/RII-332S/2019	2019-01-03	1382686	PA	H1N1
A/StPetersburg/RII-331S/2019	2019-01-03	1382678	PA	H1N1
A/StPetersburg/RII-327S/2019	2019-01-03	1382670	PA	H1N1
A/StPetersburg/RII-561/2018	2018-12-14	1373067	PA	H1N1
A/StPetersburg/RII-560/2018	2018-12-08	1373059	PA	H1N1
A/StPetersburg/RII-559/2018	2018-11-19	1373051	PA	H1N1
A/Lipetsk/204/2018	2018-11-27	1385389	PA	H1N1
A/Moscow/221/2018	2018-12-20	1385381	PA	H1N1
A/Moscow/214/2018	2018-12-14	1385373	PA	H1N1
A/Moscow/206/2018	2018-12-12	1385365	PA	H1N1
A/Moscow/223/2018	2018-12-23	1385349	PA	H1N1
A/Moscow/228/2018	2018-12-25	1385333	PA	H1N1
A/Moscow/224/2018	2018-12-23	1373075	PA	H1N1
A/Linkoping/8/2019	2019-03-05	1394847	PA	H1N1
A/Stockholm/8/2019	2019-02-20	1394831	PA	H1N1
A/Malmoe/2/2019	2019-02-18	1394815	PA	H1N1
A/Kristianstad/1/2019	2019-02-21	1394807	PA	H1N1
A/Eskilstuna/10/2019	2019-02-22	1394775	PA	H1N1
A/Stockholm/5/2019	2019-02-05	1394745	PA	H1N1
A/Stockholm/4/2019	2019-01-06	1394737	PA	H1N1
A/Stockholm/3/2019	2019-01-26	1394729	PA	H1N1
A/Eskilstuna/9/2019	2019-02-12	1394713	PA	H1N1
A/Sweden/28/2019	2019-02-13	1378079	PA	H1N1
A/Gavle/3/2019	2019-02-05	1378065	PA	H1N1
A/Bollnas/1/2019	2019-02-09	1378057	PA	H1N1
A/Sweden/27/2019	2019-02-11	1378049	PA	H1N1
A/Sweden/26/2019	2019-02-08	1378039	PA	H1N1
A/Uppsala/3/2019	2019-02-04	1378029	PA	H1N1
A/Eskilstuna/8/2019	2019-02-04	1378021	PA	H1N1
A/Eskilstuna/7/2019	2019-02-02	1378013	PA	H1N1
A/Gavle/2/2019	2019-01-28	1378005	PA	H1N1
A/Linkoping/5/2019	2019-02-03	1377997	PA	H1N1
A/Stockholm/2/2019	2019-02-03	1377989	PA	H1N1
A/Stockholm/1/2019	2019-02-02	1377981	PA	H1N1
A/Umea/4/2018	2018-12-28	1377968	PA	H1N1
A/Umea/2/2018	2018-12-20	1377958	PA	H1N1
A/England/738/2018	2018-12-31	1369904	PA	H1N1
A/England/4/2019	2019-01-01	1369896	PA	H1N1
A/England/54/2019	2019-01-12	1369888	PA	H1N1
A/England/64/2019	2019-01-08	1369880	PA	H1N1
A/Nord_Pas_de_Calais/1549/2019	2019-03-08	1398627	PA	H1N1
A/Paris/1547/2019	2019-03-06	1398612	PA	H1N1
A/Nord_Pas_de_Calais/1538/2019	2019-03-06	1398604	PA	H1N1
A/Paris/1522/2019	2019-03-04	1398572	PA	H1N1
A/Pays_de_Loire/1519/2019	2019-02-17	1398564	PA	H1N1
A/Centre/1481/2019	2019-02-14	1398540	PA	H1N1
A/Basse_Normandie/1454/2019	2019-02-27	1398508	PA	H1N1
A/Champagne_Ardenne/1318/2019	2019-02-20	1388751	PA	H1N1
A/Paris/1249/2019	2019-02-20	1388719	PA	H1N1
A/Paris/1225/2019	2019-02-18	1388703	PA	H1N1
A/Pays_de_Loire/1143/2019	2019-02-13	1388672	PA	H1N1
A/Dijon/1068/2019	2019-02-06	1388664	PA	H1N1
A/Dijon/1063/2019	2019-02-04	1388656	PA	H1N1
A/Nord_Pas_de_Calais/1041/2019	2019-01-29	1388648	PA	H1N1
A/Nord_Pas_de_Calais/1040/2019	2019-02-03	1388640	PA	H1N1
A/Centre/1022/2019	2019-02-05	1388632	PA	H1N1
A/Centre/1421/2019	2019-02-26	1384679	PA	H1N1
A/Franche_Comte/1390/2019	2019-02-20	1384671	PA	H1N1
A/Paris/1374/2019	2019-02-25	1384660	PA	H1N1
A/Paris/1346/2019	2019-02-22	1384641	PA	H1N1
A/Champagne_Ardenne/1336/2019	2019-02-25	1384630	PA	H1N1
A/Pays_de_Loire/1277/2019	2019-02-08	1384619	PA	H1N1
A/Paris/1192/2019	2019-02-14	1384608	PA	H1N1
A/Lorraine/1215/2019	2019-02-18	1377951	PA	H1N1
A/Bourgogne/1138/2019	2019-02-13	1377943	PA	H1N1
A/Pays_de_Loire/1127/2019	2019-02-13	1377935	PA	H1N1
A/Pays_de_Loire/1048/2019	2019-02-12	1377927	PA	H1N1
A/Paris/1037/2019	2019-02-03	1377919	PA	H1N1
A/Centre/1027/2019	2019-01-29	1377911	PA	H1N1
A/Picardie/1016/2019	2019-02-11	1377903	PA	H1N1
A/Nord_Pas_de_Calais/975/2019	2019-02-10	1377888	PA	H1N1
A/Nord_Pas_de_Calais/946/2019	2019-01-30	1377880	PA	H1N1
A/Paris/744/2019	2019-02-04	1377872	PA	H1N1
A/Basse_Normandie/743/2019	2019-01-29	1377864	PA	H1N1
A/Bretagne/653/2019	2019-01-25	1377856	PA	H1N1
A/Alsace/635/2019	2019-01-30	1377848	PA	H1N1
A/Podporozhie/RII-1775S/2019	2019-02-06	1414407	PA	H1N1
A/Kirishi/RII-518S/2019	2019-01-12	1414059	PA	H1N1
A/Noyabrsk/RII-2491S/2019	2019-02-11	1414145	PA	H1N1
A/Vologda/RII-3068S/2019	2019-02-14	1414657	PA	H1N1
A/Irkutsk/RII-2779S/2019	2019-02-23	1414225	PA	H1N1
A/Samara/RII-3185S/2019	2019-03-01	1414641	PA	H1N1
A/Makhachkala/RII-2585S/2019	2019-02-19	1414185	PA	H1N1
A/Vladivostok/RII-863S/2019	2019-01-14	1414067	PA	H1N1
A/Yakutsk/RII-1086S/2019	2019-01-16	1414083	PA	H1N1
A/Groznyi/RII-2753S/2019	2019-02-18	1414209	PA	H1N1
A/Wrexham/1126/2019	2019-03-06	1414725	PA	H1N1
A/Barry/9660/2019	2019-03-11	1414715	PA	H1N1
A/Moscow/1/2019	2019-01-24	1423098	PA	H1N1
A/Chita/791/2019	2019-01-30	1423203	PA	H1N1
A/KHMAO/159/2019	2019-01-29	1423133	PA	H1N1
A/KHMAO/203/2019	2019-02-01	1423112	PA	H1N1
A/YANAO/188/2019	2019-02-12	1423224	PA	H1N1
A/YANAO/1/2019	2019-02-14	1423049	PA	H1N1
A/Vologda/332/2019	2019-02-25	1425130	PA	H1N1
A/Vologda/480/2019	2019-02-28	1425123	PA	H1N1
A/Vologda/384/2019	2019-02-28	1423147	PA	H1N1
A/Stavropol/15/2018	2018-12-24	1423119	PA	H1N1
A/Khabarovsk/31/2019	2019-02-05	1423217	PA	H1N1
A/Khabarovsk/63/2019	2019-02-20	1423070	PA	H1N1
A/Irkutsk/973/2019	2019-02-18	1425088	PA	H1N1
A/Irkutsk/1061/2019	2019-02-21	1425081	PA	H1N1
A/Irkutsk/975/2019	2019-02-15	1425074	PA	H1N1
A/Irkutsk/718/2019	2019-02-07	1425067	PA	H1N1
A/Irkutsk/723/2019	2019-02-06	1423231	PA	H1N1
A/Irkutsk/864/2019	2019-02-15	1423105	PA	H1N1
A/Irkutsk/1296/2019	2019-03-10	1423056	PA	H1N1
A/EAO/36/2019	2019-01-05	1423091	PA	H1N1
A/Samara/483/2019	2019-01-28	1426855	PA	H1N1
A/Samara/829/2019	2019-02-23	1423182	PA	H1N1
A/Samara/527/2019	2019-02-01	1423175	PA	H1N1
A/Samara/232/2019	2019-01-07	1423154	PA	H1N1
A/Samara/468/2019	2019-01-28	1423126	PA	H1N1
A/Bashkiria/1675/2019	2019-02-21	1423140	PA	H1N1
A/Yekaterinburg/116/2019	2019-01-28	1426862	PA	H1N1
A/Yekaterinburg/198/2019	2019-02-04	1425116	PA	H1N1
A/Yekaterinburg/322/2019	2019-02-15	1425109	PA	H1N1
A/Yekaterinburg/72/2019	2019-01-18	1425102	PA	H1N1
A/Yekaterinburg/327/2019	2019-02-18	1423189	PA	H1N1
A/Primorie/1/2019	2019-01-29	1423168	PA	H1N1
A/Astrakhan/2/2019	2019-02-02	1425144	PA	H1N1
A/Astrakhan/3/2019	2019-01-31	1423196	PA	H1N1
A/Astrakhan/4/2019	2019-02-16	1423084	PA	H1N1
A/Novosibirsk/5/2019	2019-01-31	1425137	PA	H1N1
A/Novosibirsk/1/2019	2019-02-01	1423161	PA	H1N1
A/Tomsk/2167/2019	2019-02-13	1423077	PA	H1N1
A/Saint-Petersburg/196/2019	2019-01-10	1423210	PA	H1N1
A/Papeete/1701/2019	2019-03-04	1421609	PA	H1N1
A/Bourgogne/1693/2019	2019-03-15	1421581	PA	H1N1
A/Nord_Pas_de_Calais/1651/2019	2019-03-12	1421499	PA	H1N1
A/Dijon/1638/2019	2019-03-05	1421454	PA	H1N1
A/Pays_de_Loire/1588/2019	2019-03-11	1421330	PA	H1N1
A/Alsace/1600/2019	2019-03-12	1415077	PA	H1N1
A/Picardie/1442/2019	2019-02-17	1414966	PA	H1N1
A/Pays_de_Loire/1429/2019	2019-02-17	1414958	PA	H1N1
A/Pays_de_Loire/1426/2019	2019-02-12	1414950	PA	H1N1
A/Moscow/11/2019	2019-02-05	1420093	PA	H1N1
A/Kaliningrad/40/2019	2019-02-06	1420048	PA	H1N1
A/Arkhangelsk/26/2019	2019-02-08	1420032	PA	H1N1
A/Cherepovets/RII-3759M/2019	2019-02-28	1414826	PA	H1N1
A/Stavropol/RII-3380S/2019	2019-02-09	1414698	PA	H1N1
A/Stavropol/RII-3379S/2019	2019-02-10	1414689	PA	H1N1
A/Krasnodar/3/2019	2019-01-25	1420176	PA	H1N1
A/Samara/18/2019	2019-02-12	1420056	PA	H1N1
A/Krasnoyarsk/RII-03/2019	2019-01-11	1414842	PA	H1N1
A/Vladivostok/05/2019	2019-01-09	1414834	PA	H1N1
A/Yakutsk/RII-13/2019	2019-01-16	1414851	PA	H1N1
A/Astrakhan/01/2019	2019-01-14	1420117	PA	H1N1
A/Astrakhan/10/2019	2019-02-18	1420072	PA	H1N1
A/Astrakhan/09/2019	2019-02-11	1420040	PA	H1N1
A/Rostov-on-Don/RII-01/2019	2019-01-11	1414859	PA	H1N1

## Sheet: Sheet9
StrainName	Time	Accession	Segment	Subtype
A/Basel/5572/2018	2018-11-25	1334045	NS	H3N2
A/Basel/5571/2018	2018-11-17	1334036	NS	H3N2
A/Basel/5570/2018	2018-11-16	1331973	NS	H3N2
A/Basel/5573/2018	2018-11-11	1334053	NS	H3N2
A/Harrow/5668/2019	2019-01-01	1343679	NS	H3N2
A/Abergavenny/5093/2018	2018-12-31	1343636	NS	H3N2
A/BishopAuckland/5068/2018	2018-12-31	1343373	NS	H3N2
A/Cardiff/5540/2018	2018-12-28	1342672	NS	H3N2
A/Deeside/5186/2019	2019-01-01	1338508	NS	H3N2
A/Wrexham/0782/2018	2018-12-27	1338477	NS	H3N2
A/Mold/7937/2018	2018-12-29	1338440	NS	H3N2
A/Swansea/2612/2018	2018-12-11	1333958	NS	H3N2
A/Newport/4919/2018	2018-12-13	1333942	NS	H3N2
A/NizhnyNovgorod/14645V/2018	2018-11-20	1333819	NS	H3N2
A/Sakha/2V/2018	2018-11-30	1333813	NS	H3N2
A/Malmoe/2/2018	2018-12-26	1346251	NS	H3N2
A/Lund/12/2018	2018-12-20	1346243	NS	H3N2
A/Orebro/1/2019	2019-01-04	1346159	NS	H3N2
A/Sweden/8/2019	2019-01-01	1346143	NS	H3N2
A/Linkoping/72/2018	2018-12-21	1346103	NS	H3N2
A/Sweden/91/2018	2018-12-18	1342504	NS	H3N2
A/Sweden/73/2018	2018-12-11	1342410	NS	H3N2
A/Sweden/70/2018	2018-12-26	1338363	NS	H3N2
A/Linkoping/64/2018	2018-12-09	1337299	NS	H3N2
A/Linkoping/63/2018	2018-12-10	1337291	NS	H3N2
A/Linkoping/62/2018	2018-12-09	1337283	NS	H3N2
A/Linkoping/61/2018	2018-12-07	1337273	NS	H3N2
A/Linkoping/60/2018	2018-12-07	1337263	NS	H3N2
A/Skovde/2/2018	2018-12-05	1337207	NS	H3N2
A/Linkoping/59/2018	2018-12-05	1337181	NS	H3N2
A/Eskilstuna/5/2018	2018-12-04	1337173	NS	H3N2
A/Eskilstuna/4/2018	2018-12-06	1337165	NS	H3N2
A/Eskilstuna/3/2018	2018-12-01	1337157	NS	H3N2
A/Trollhattan/4/2018	2018-12-02	1337125	NS	H3N2
A/Trollhattan/3/2018	2018-12-01	1337117	NS	H3N2
A/Sundsvall/2/2018	2018-12-01	1337108	NS	H3N2
A/Sundsvall/1/2018	2018-12-03	1337100	NS	H3N2
A/Linkoping/58/2018	2018-12-03	1337092	NS	H3N2
A/Linkoping/56/2018	2018-12-02	1337081	NS	H3N2
A/England/630/2018	2018-11-23	1341812	NS	H3N2
A/Haute_Normandie/249/2019	2019-01-15	1351827	NS	H3N2
A/Paris/246/2019	2019-01-14	1351819	NS	H3N2
A/Paris/194/2019	2019-01-14	1351811	NS	H3N2
A/Paris/193/2019	2019-01-14	1351803	NS	H3N2
A/Haute_Normandie/192/2019	2019-01-14	1351795	NS	H3N2
A/Nord_Pas_de_Calais/185/2019	2019-01-12	1351787	NS	H3N2
A/Paris/179/2019	2019-01-10	1351772	NS	H3N2
A/Paris/177/2019	2019-01-15	1351764	NS	H3N2
A/Paris/171/2019	2019-01-10	1351756	NS	H3N2
A/Centre/170/2019	2019-01-11	1351748	NS	H3N2
A/Alsace/167/2019	2019-01-12	1351740	NS	H3N2
A/Paris/147/2019	2019-01-08	1351732	NS	H3N2
A/Dijon/145/2019	2019-01-02	1351724	NS	H3N2
A/Dijon/140/2019	2019-01-08	1351716	NS	H3N2
A/Paris/105/2019	2019-01-08	1351708	NS	H3N2
A/Haute_Normandie/085/2019	2019-01-07	1351700	NS	H3N2
A/Paris/084/2019	2019-01-08	1351692	NS	H3N2
A/Bourgogne/074/2019	2019-01-02	1351684	NS	H3N2
A/Paris/067/2019	2019-01-01	1351676	NS	H3N2
A/Nord_Pas_de_Calais/054/2019	2019-01-07	1351668	NS	H3N2
A/Brest/041/2019	2019-01-04	1351660	NS	H3N2
A/Paris/036/2019	2019-01-07	1351646	NS	H3N2
A/Nord_Pas_de_Calais/033/2019	2019-01-03	1351638	NS	H3N2
A/Centre/013/2019	2019-01-02	1351623	NS	H3N2
A/Dijon/2789/2018	2018-12-23	1351615	NS	H3N2
A/Paris/029/2019	2019-01-03	1345694	NS	H3N2
A/Bretagne/026/2019	2019-01-02	1345686	NS	H3N2
A/Paris/014/2019	2019-01-03	1345678	NS	H3N2
A/Paris/010/2019	2019-01-03	1345670	NS	H3N2
A/Brest/2757/2018	2018-12-20	1345642	NS	H3N2
A/Brest/2751/2018	2018-12-19	1345634	NS	H3N2
A/Paris/2742/2018	2018-12-27	1345626	NS	H3N2
A/Bourgogne/2740/2018	2018-12-28	1345618	NS	H3N2
A/Paris/2730/2018	2018-12-27	1345602	NS	H3N2
A/Paris/2727/2018	2018-12-27	1345594	NS	H3N2
A/Nord_Pas_de_Calais/2726/2018	2018-12-26	1345586	NS	H3N2
A/Paris/2698/2018	2018-12-26	1345554	NS	H3N2
A/Bourgogne/2687/2018	2018-12-25	1345531	NS	H3N2
A/Paris/2671/2018	2018-12-17	1341663	NS	H3N2
A/Paris/2661/2018	2018-12-20	1341647	NS	H3N2
A/Centre/2653/2018	2018-12-18	1341639	NS	H3N2
A/Picardie/2650/2018	2018-12-19	1341631	NS	H3N2
A/Paris/2625/2018	2018-12-17	1341607	NS	H3N2
A/Paris/2581/2018	2018-12-10	1341575	NS	H3N2
A/Paris/2572/2018	2018-12-06	1332246	NS	H3N2
A/Paris/2553/2018	2018-11-29	1332238	NS	H3N2
A/Paris/2551/2018	2018-11-22	1332230	NS	H3N2
A/Paris/2550/2018	2018-11-21	1332222	NS	H3N2
A/Paris/2544/2018	2018-12-04	1332206	NS	H3N2
A/Paris/2538/2018	2018-12-04	1332190	NS	H3N2
A/Rouen/2531/2018	2018-11-26	1332174	NS	H3N2
A/Paris/2530/2018	2018-11-28	1328607	NS	H3N2
A/Paris/2513/2018	2018-11-26	1328599	NS	H3N2
A/Pays_de_Loire/2512/2018	2018-11-28	1328591	NS	H3N2
A/Paris/2511/2018	2018-11-29	1328583	NS	H3N2
A/Lorraine/2365/2018	2018-10-22	1321545	NS	H3N2
A/Paris/2315/2018	2018-10-10	1321537	NS	H3N2
A/Paris/2686/2018	2018-12-21	1341679	NS	H3N2
A/Paris/2685/2018	2018-12-21	1341671	NS	H3N2
A/Centre/2522/2018	2018-11-28	1328639	NS	H3N2
A/Centre/2520/2018	2018-11-28	1328631	NS	H3N2
A/Centre/2518/2018	2018-11-28	1328615	NS	H3N2
A/Moscow/RII-545S/2019	2019-01-09	1352105	NS	H3N2
A/Moscow/RII-542S/2019	2019-01-08	1352097	NS	H3N2
A/Moscow/RII-541S/2019	2019-01-08	1352089	NS	H3N2
A/Moscow/RII-537S/2018	2018-12-29	1352081	NS	H3N2
A/Moscow/RII-536S/2018	2018-12-24	1352073	NS	H3N2
A/Moscow/RII-534S/2018	2018-12-20	1352065	NS	H3N2
A/Moscow/RII-533S/2018	2018-12-20	1352057	NS	H3N2
A/Moscow/RII-532S/2018	2018-12-19	1352049	NS	H3N2
A/Moscow/RII-525S/2018	2018-12-18	1352041	NS	H3N2
A/Moscow/232/2018	2018-12-24	1352033	NS	H3N2
A/Moscow/213/2018	2018-12-19	1352025	NS	H3N2
A/Moscow/210/2018	2018-12-18	1352017	NS	H3N2
A/Moscow/209/2018	2018-12-12	1352009	NS	H3N2
A/Moscow/208/2018	2018-12-07	1352001	NS	H3N2
A/Saint-Petersburg/RII-490S/2019	2019-01-11	1352137	NS	H3N2
A/Saint-Petersburg/RII-471S/2019	2019-01-15	1352129	NS	H3N2
A/Saint-Petersburg/RII-454S/2019	2019-01-15	1352121	NS	H3N2
A/Saint-Petersburg/RII-324S/2019	2019-01-03	1352113	NS	H3N2
A/Khabarovsk/48/2018	2018-12-20	1351993	NS	H3N2
A/Khabarovsk/44/2018	2018-12-04	1351985	NS	H3N2
A/Arkhangelsk/03/2019	2019-01-03	1351977	NS	H3N2
A/Arkhangelsk/02/2019	2019-01-06	1351969	NS	H3N2
A/Arkhangelsk/01/2019	2018-12-26	1351961	NS	H3N2
A/cardiff/4794/2019	2019-01-18	1359267	NS	H3N2
A/Cardiff/4702/2019	2019-01-18	1359259	NS	H3N2
A/Surgut/51/2018	2018-12-14	1359727	NS	H3N2
A/Khanti-Mansiysk/4/2018	2018-11-23	1359226	NS	H3N2
A/Irkutsk/9356/2018	2018-12-05	1359217	NS	H3N2
A/Belgorod/4/2018	2018-12-18	1359193	NS	H3N2
A/Tuymen/6/2018	2018-12-17	1359177	NS	H3N2
A/Surgut/51/2018	2018-12-14	1358593	NS	H3N2
A/Kyiv/477/2018	2018-12-12	1372566	NS	H3N2
A/Kyiv/477/2018	2018-12-12	1372558	NS	H3N2
A/Kharkiv/447/2018	2018-11-22	1372502	NS	H3N2
A/Kyiv/471/2018	2018-12-07	1372486	NS	H3N2
A/Kyiv/471/2018	2018-12-07	1372454	NS	H3N2
A/Kyiv/466/2018	2018-11-27	1372446	NS	H3N2
A/Kharkiv/438/2018	2018-11-27	1372430	NS	H3N2
A/Kharkiv/448/2018	2018-11-19	1372286	NS	H3N2
A/Kyiv/466/2018	2018-11-27	1372271	NS	H3N2
A/Kharkiv/438/2018	2018-11-27	1372216	NS	H3N2
A/Kyiv/485/2018	2018-12-08	1363071	NS	H3N2
A/Khmelnytskyi/548/2018	2018-12-17	1363051	NS	H3N2
A/Kharkiv/447/2018	2018-11-22	1363032	NS	H3N2
A/Kharkiv/448/2018	2018-11-19	1363011	NS	H3N2
A/Kyiv/527/2018	2018-12-21	1362474	NS	H3N2
A/Kyiv/473/2018	2018-11-30	1362472	NS	H3N2
A/Kyiv/539/2018	2018-12-22	1362463	NS	H3N2
A/Kyiv/537/2018	2018-12-23	1362455	NS	H3N2
A/Kyiv/531/2018	2018-12-26	1362447	NS	H3N2
A/Kyiv/529/2018	2018-12-27	1362439	NS	H3N2
A/Kyiv/524/2018	2018-12-23	1362431	NS	H3N2
A/Kyiv/540/2018	2018-12-23	1362423	NS	H3N2
A/Moscow/212/2018	2018-12-19	1372185	NS	H3N2
A/Bulgaria/1534/2018	2018-12-28	1357034	NS	H3N2
A/Bulgaria/1452/2018	2018-12-11	1357019	NS	H3N2
A/Bulgaria/1376/2018	2018-12-03	1357011	NS	H3N2
A/Bulgaria/1347/2018	2018-12-01	1357003	NS	H3N2
A/Eskilstuna/7/2018	2018-12-20	1365139	NS	H3N2
A/Sweden/15/2019	2019-01-23	1365430	NS	H3N2
A/Sweden/12/2019	2019-01-14	1365385	NS	H3N2
A/Ystad/3/2018	2018-12-09	1365377	NS	H3N2
A/Ystad/2/2018	2018-12-04	1365369	NS	H3N2
A/England/3/2019	2019-01-07	1356082	NS	H3N2
A/Basse_Normandie/1051/2019	2019-02-11	1374843	NS	H3N2
A/Lorraine/1049/2019	2019-02-11	1374835	NS	H3N2
A/Paris/1045/2019	2019-02-12	1374827	NS	H3N2
A/Centre/1025/2019	2019-01-30	1374819	NS	H3N2
A/Centre/1023/2019	2019-02-04	1374811	NS	H3N2
A/Franche_Comte/1009/2019	2019-02-11	1374803	NS	H3N2
A/Paris/1004/2019	2019-02-11	1374792	NS	H3N2
A/Paris/996/2019	2019-02-11	1374775	NS	H3N2
A/Bretagne/988/2019	2019-02-11	1374759	NS	H3N2
A/Alsace/987/2019	2019-02-11	1374741	NS	H3N2
A/Nord_Pas_de_Calais/977/2019	2019-02-09	1374723	NS	H3N2
A/Nord_Pas_de_Calais/973/2019	2019-02-11	1374703	NS	H3N2
A/Lorraine/951/2019	2019-02-11	1374686	NS	H3N2
A/Lorraine/950/2019	2019-02-11	1374669	NS	H3N2
A/Paris/901/2019	2019-02-08	1374621	NS	H3N2
A/Dijon/840/2019	2019-01-30	1374604	NS	H3N2
A/Dijon/838/2019	2019-01-30	1374587	NS	H3N2
A/Centre/804/2019	2019-02-04	1374572	NS	H3N2
A/Nord_Pas_de_Calais/797/2019	2019-02-05	1374556	NS	H3N2
A/Paris/735/2019	2019-02-04	1374539	NS	H3N2
A/Picardie/691/2019	2019-01-30	1374525	NS	H3N2
A/Bourgogne/686/2019	2019-01-29	1374508	NS	H3N2
A/Centre/636/2019	2019-01-29	1374493	NS	H3N2
A/Pays_de_Loire/619/2019	2019-01-28	1374477	NS	H3N2
A/Pays_de_Loire/617/2019	2019-01-25	1374460	NS	H3N2
A/Nord_Pas_de_Calais/939/2019	2019-02-06	1367316	NS	H3N2
A/Lorraine/930/2019	2019-02-06	1367308	NS	H3N2
A/Picardie/927/2019	2019-02-04	1367300	NS	H3N2
A/Centre/922/2019	2019-02-07	1367268	NS	H3N2
A/Paris/917/2019	2019-02-07	1367260	NS	H3N2
A/Champagne_Ardenne/916/2019	2019-02-04	1367252	NS	H3N2
A/Haute_Normandie/881/2019	2019-01-06	1367229	NS	H3N2
A/Centre/875/2019	2019-02-06	1367221	NS	H3N2
A/Picardie/864/2019	2019-02-05	1367205	NS	H3N2
A/Nord_Pas_de_Calais/861/2019	2019-02-05	1367197	NS	H3N2
A/Nord_Pas_de_Calais/827/2019	2019-02-04	1367174	NS	H3N2
A/Haute_Normandie/825/2019	2019-02-04	1367166	NS	H3N2
A/Centre/820/2019	2019-02-06	1367158	NS	H3N2
A/Lorraine/807/2019	2019-02-04	1367150	NS	H3N2
A/Bretagne/791/2019	2019-01-28	1367142	NS	H3N2
A/Picardie/712/2019	2019-01-24	1367111	NS	H3N2
A/Paris/641/2019	2019-01-28	1360332	NS	H3N2
A/Basse_Normandie/640/2019	2019-01-28	1360324	NS	H3N2
A/Paris/627/2019	2019-01-30	1360308	NS	H3N2
A/Basse_Normandie/626/2019	2019-01-28	1360300	NS	H3N2
A/Alsace/608/2019	2019-01-27	1360292	NS	H3N2
A/Nord_Pas_de_Calais/594/2019	2019-01-26	1360268	NS	H3N2
A/Paris/591/2019	2019-01-28	1360260	NS	H3N2
A/Pays_de_Loire/585/2019	2019-01-28	1360252	NS	H3N2
A/Bourgogne/583/2019	2019-01-29	1360244	NS	H3N2
A/Franche_Comte/566/2019	2019-01-28	1360228	NS	H3N2
A/Nord_Pas_de_Calais/564/2019	2019-01-29	1360220	NS	H3N2
A/Lorraine/555/2019	2019-01-28	1360212	NS	H3N2
A/Paris/523/2019	2019-01-27	1360204	NS	H3N2
A/Paris/507/2019	2019-01-28	1360180	NS	H3N2
A/Centre/206/2019	2019-01-16	1360140	NS	H3N2
A/Nord_Pas_de_Calais/2795/2018	2018-12-31	1360132	NS	H3N2
A/Dijon/2788/2018	2018-12-25	1360124	NS	H3N2
A/Dijon/2784/2018	2019-01-03	1360116	NS	H3N2
A/Centre/478/2019	2019-01-26	1355890	NS	H3N2
A/Centre/477/2019	2019-01-25	1355882	NS	H3N2
A/Centre/476/2019	2019-01-26	1355874	NS	H3N2
A/Centre/474/2019	2019-01-25	1355858	NS	H3N2
A/Basse_Normandie/468/2019	2019-01-18	1355850	NS	H3N2
A/Bourgogne/459/2019	2019-01-23	1355834	NS	H3N2
A/Paris/452/2019	2019-01-21	1355826	NS	H3N2
A/Lorraine/447/2019	2019-01-24	1355818	NS	H3N2
A/Paris/443/2019	2019-01-19	1355810	NS	H3N2
A/Franche_Comte/438/2019	2019-01-21	1355794	NS	H3N2
A/Dijon/431/2019	2019-01-20	1355786	NS	H3N2
A/Picardie/419/2019	2019-01-22	1355770	NS	H3N2
A/Paris/414/2019	2019-01-21	1355754	NS	H3N2
A/Lorraine/410/2019	2019-01-21	1355746	NS	H3N2
A/Paris/393/2019	2019-01-23	1355738	NS	H3N2
A/Paris/392/2019	2019-01-23	1355730	NS	H3N2
A/Nord_Pas_de_Calais/371/2019	2019-01-18	1355691	NS	H3N2
A/Haute_Normandie/337/2019	2019-01-21	1355683	NS	H3N2
A/Pays_de_Loire/325/2019	2019-01-15	1355675	NS	H3N2
A/Saint-Petersburg/RII-584S/2019	2019-01-16	1352185	NS	H3N2
A/Saint-Petersburg/RII-577S/2019	2019-01-16	1352177	NS	H3N2
A/Saint-Petersburg/RII-563S/2019	2019-01-15	1352169	NS	H3N2
A/Saint-Petersburg/RII-557S/2019	2019-01-14	1352161	NS	H3N2
A/Saint-Petersburg/RII-499S/2019	2019-01-13	1352153	NS	H3N2
A/Saint-Petersburg/RII-492S/2019	2019-01-13	1352145	NS	H3N2
A/Luxembourg/19005431/2019	2019-01-29	1390007	NS	H3N2
A/Luxembourg/19005212/2019	2019-01-29	1389999	NS	H3N2
A/Luxembourg/19005195/2019	2019-01-29	1389991	NS	H3N2
A/Luxembourg/19004602/2019	2019-01-25	1389983	NS	H3N2
A/Luxembourg/19004268/2019	2019-01-23	1389975	NS	H3N2
A/Luxembourg/19003739/2019	2019-01-22	1389965	NS	H3N2
A/Luxembourg/18062115/2018	2018-12-04	1389957	NS	H3N2
A/Luxembourg/18061393/2018	2018-11-29	1383442	NS	H3N2
A/Alicante/19_0684_20181203	2018-12-03	1384266	NS	H3N2
A/Valencia/07_1243_20190114	2019-01-14	1384253	NS	H3N2
A/Valencia/07_1147_20190107	2019-01-07	1384242	NS	H3N2
A/Castellon/02_1187_20190117	2019-01-17	1384227	NS	H3N2
A/Castellon/02_1020_20190104	2019-01-04	1384217	NS	H3N2
A/Swansea/7185/2019	2019-01-22	1388832	NS	H3N2
A/Holywell/1856/2019	2019-01-28	1388816	NS	H3N2
A/Kyiv/489/2018	2018-12-11	1387241	NS	H3N2
A/Kyiv/492/2018	2018-12-13	1387234	NS	H3N2
A/Khmelnytskyi/549/2018	2018-12-17	1387160	NS	H3N2
A/Kyiv/482/2018	2018-12-12	1387054	NS	H3N2
A/Kyiv/514/2018	2018-12-18	1386810	NS	H3N2
A/Kyiv/496/2018	2018-12-13	1386471	NS	H3N2
A/Kyiv/500/2018	2018-12-14	1386463	NS	H3N2
A/Kyiv/473/2018	2018-11-30	1386450	NS	H3N2
A/Kyiv/485/2018	2018-12-08	1386442	NS	H3N2
A/Khmelnytskyi/552/2018	2018-12-17	1386389	NS	H3N2
A/Khmelnytskyi/551/2018	2018-12-17	1386381	NS	H3N2
A/Khmelnytskyi/550/2018	2018-12-17	1386374	NS	H3N2
A/Kyiv/505/2018	2018-12-18	1386367	NS	H3N2
A/Kyiv/508/2018	2018-12-16	1386343	NS	H3N2
A/Kyiv/500/2018	2018-12-14	1386328	NS	H3N2
A/Kyiv/496/2018	2018-12-13	1386311	NS	H3N2
A/Kyiv/484/2018	2018-12-08	1386281	NS	H3N2
A/Kyiv/488/2018	2018-12-10	1386273	NS	H3N2
A/Kyiv/489/2018	2018-12-11	1386265	NS	H3N2
A/Kyiv/492/2018	2018-12-13	1385838	NS	H3N2
A/Kyiv/508/2018	2018-12-16	1385734	NS	H3N2
A/Kyiv/522/2018	2018-12-20	1382304	NS	H3N2
A/Kyiv/514/2018	2018-12-18	1382296	NS	H3N2
A/Moscow/238/2018	2018-12-27	1386920	NS	H3N2
A/Moscow/234/2018	2018-12-25	1386912	NS	H3N2
A/Tomsk/242/2018	2018-12-04	1386119	NS	H3N2
A/Moscow/238/2018	2018-12-27	1386104	NS	H3N2
A/Moscow/240/2018	2018-12-25	1386098	NS	H3N2
A/Moscow/234/2018	2018-12-25	1386090	NS	H3N2
A/Tomsk/242/2018	2018-12-04	1385982	NS	H3N2
A/Moscow/236/2018	2018-12-26	1385975	NS	H3N2
A/Moscow/240/2018	2018-12-25	1385967	NS	H3N2
A/Moscow/230/2018	2018-12-23	1385959	NS	H3N2
A/Bulgaria/1534/2018	2018-12-28	1386304	NS	H3N2
A/Bulgaria/1347/2018	2018-12-01	1386298	NS	H3N2
A/Eskilstuna/6/2019	2019-02-13	1377553	NS	H3N2
A/Eskilstuna/5/2019	2019-02-07	1377545	NS	H3N2
A/Sweden/24/2019	2019-02-12	1377534	NS	H3N2
A/Skovde/1/2019	2019-02-11	1377525	NS	H3N2
A/Uppsala/1/2019	2019-01-31	1377517	NS	H3N2
A/Eskilstuna/4/2019	2019-01-31	1377509	NS	H3N2
A/Eskilstuna/3/2019	2019-01-30	1377501	NS	H3N2
A/Trollhattan/1/2019	2019-01-29	1377493	NS	H3N2
A/Umea/1/2018	2018-12-17	1377485	NS	H3N2
A/Eskilstuna/2/2019	2019-01-21	1377477	NS	H3N2
A/Eskilstuna/1/2019	2019-01-21	1377468	NS	H3N2
A/England/77/2019	2019-01-02	1377151	NS	H3N2
A/England/76/2019	2019-01-03	1377143	NS	H3N2
A/England/771/2018	2018-12-31	1377135	NS	H3N2
A/England/75/2019	2019-01-02	1377127	NS	H3N2
A/England/770/2018	2018-12-14	1377119	NS	H3N2
A/England/768/2018	2018-12-17	1377110	NS	H3N2
A/England/767/2018	2018-12-12	1377102	NS	H3N2
A/England/766/2018	2018-11-28	1377094	NS	H3N2
A/England/764/2018	2018-11-16	1377086	NS	H3N2
A/England/763/2018	2018-11-07	1377078	NS	H3N2
A/England/762/2018	2018-11-03	1377070	NS	H3N2
A/England/761/2018	2018-10-25	1377062	NS	H3N2
A/Alsace/1473/2019	2019-02-12	1388805	NS	H3N2
A/Franche_Comte/1384/2019	2019-02-18	1388797	NS	H3N2
A/Picardie/1378/2019	2019-02-19	1388789	NS	H3N2
A/Picardie/1371/2019	2019-02-26	1388781	NS	H3N2
A/Dijon/1352/2019	2019-02-24	1388773	NS	H3N2
A/Alsace/1329/2019	2019-02-22	1388765	NS	H3N2
A/Picardie/1324/2019	2019-02-21	1388757	NS	H3N2
A/Pays_de_Loire/1305/2019	2019-02-10	1388741	NS	H3N2
A/Haute_Normandie/1258/2019	2019-02-19	1388733	NS	H3N2
A/Paris/1256/2019	2019-02-19	1388725	NS	H3N2
A/Lorraine/1237/2019	2019-02-20	1388709	NS	H3N2
A/Bretagne/1210/2019	2019-02-19	1388686	NS	H3N2
A/Paris/1176/2019	2019-02-18	1388678	NS	H3N2
A/Brest/2630/2018	2018-12-11	1384866	NS	H3N2
A/Pays_de_Loire/1418/2019	2019-02-26	1383600	NS	H3N2
A/Basse_Normandie/1403/2019	2019-02-25	1383592	NS	H3N2
A/Franche_Comte/1391/2019	2019-02-22	1383584	NS	H3N2
A/Franche_Comte/1389/2019	2019-02-14	1383576	NS	H3N2
A/Franche_Comte/1387/2019	2019-02-15	1383568	NS	H3N2
A/Dijon/1355/2019	2019-02-16	1383560	NS	H3N2
A/Paris/1340/2019	2019-02-22	1383544	NS	H3N2
A/Alsace/1338/2019	2019-02-25	1383536	NS	H3N2
A/Nord_Pas_de_Calais/1328/2019	2019-02-16	1383528	NS	H3N2
A/Centre/1316/2019	2019-02-20	1383520	NS	H3N2
A/Pays_de_Loire/1315/2019	2019-02-19	1383512	NS	H3N2
A/Bretagne/1296/2019	2019-02-21	1383504	NS	H3N2
A/Pays_de_Loire/1272/2019	2019-01-31	1383488	NS	H3N2
A/Pays_de_Loire/1268/2019	2019-02-01	1383480	NS	H3N2
A/Picardie/1264/2019	2019-02-14	1383472	NS	H3N2
A/Alsace/1219/2019	2019-02-18	1383464	NS	H3N2
A/Alsace/1212/2019	2019-02-18	1383456	NS	H3N2
A/Paris/1189/2019	2019-02-14	1383448	NS	H3N2
A/Nord_Pas_de_Calais/1085/2019	2019-02-14	1375255	NS	H3N2
A/Bourgogne/1248/2019	2019-02-18	1374955	NS	H3N2
A/Paris/1226/2019	2019-02-18	1374947	NS	H3N2
A/Bretagne/1222/2019	2019-02-18	1374939	NS	H3N2
A/Nord_Pas_de_Calais/1183/2019	2019-02-14	1374931	NS	H3N2
A/Paris/1175/2019	2019-02-18	1374923	NS	H3N2
A/Basse_Normandie/1162/2019	2019-02-12	1374915	NS	H3N2
A/Paris/1148/2019	2019-02-13	1374907	NS	H3N2
A/Franche_Comte/1144/2019	2019-02-12	1374899	NS	H3N2
A/Pays_de_Loire/1129/2019	2019-02-12	1374891	NS	H3N2
A/Bourgogne/1094/2019	2019-02-13	1374883	NS	H3N2
A/Centre/1090/2019	2019-02-11	1374875	NS	H3N2
A/Alsace/1087/2019	2019-02-12	1374867	NS	H3N2
A/Nord_Pas_de_Calais/1058/2019	2019-02-11	1374859	NS	H3N2
A/Centre/1055/2019	2019-02-11	1374851	NS	H3N2
A/Luxembourg/19006877/2019	2019-02-06	1398917	NS	H3N2
A/Luxembourg/19008307/2019	2019-02-12	1394532	NS	H3N2
A/Luxembourg/19005732/2019	2019-01-29	1394525	NS	H3N2
A/Luxembourg/19003743/2019	2019-01-21	1394520	NS	H3N2
A/Luxembourg/19005137/2019	2019-01-25	1394511	NS	H3N2
A/Luxembourg/19008327/2019	2019-02-12	1394504	NS	H3N2
A/Luxembourg/19008326/2019	2019-02-12	1394497	NS	H3N2
A/Luxembourg/19008039/2019	2019-02-11	1394490	NS	H3N2
A/Luxembourg/19008025/2019	2019-02-11	1394483	NS	H3N2
A/Luxembourg/19008024/2019	2019-02-10	1394476	NS	H3N2
A/Luxembourg/19008022/2019	2019-02-10	1394469	NS	H3N2
A/Luxembourg/19008019/2019	2019-02-12	1394455	NS	H3N2
A/Luxembourg/19008013/2019	2019-02-09	1394448	NS	H3N2
A/Luxembourg/19007685/2019	2019-02-07	1394441	NS	H3N2
A/Luxembourg/19007679/2019	2019-02-06	1394434	NS	H3N2
A/Luxembourg/19007245/2019	2019-02-05	1394427	NS	H3N2
A/Luxembourg/19006908/2019	2019-02-04	1394420	NS	H3N2
A/Luxembourg/19006889/2019	2019-02-06	1394413	NS	H3N2
A/Luxembourg/19006872/2019	2019-02-02	1394406	NS	H3N2
A/Luxembourg/19006628/2019	2019-03-02	1394399	NS	H3N2
A/Luxembourg/19006522/2019	2019-01-02	1394392	NS	H3N2
A/Luxembourg/19006190/2019	2019-01-31	1394385	NS	H3N2
A/Luxembourg/19005983/2019	2019-01-31	1394378	NS	H3N2
A/Luxembourg/19005848/2019	2019-01-31	1394371	NS	H3N2
A/Luxembourg/19005742/2019	2019-01-29	1394364	NS	H3N2
A/Luxembourg/19005741/2019	2019-01-28	1394357	NS	H3N2
A/Luxembourg/19005213/2019	2019-01-28	1394350	NS	H3N2
A/Luxembourg/19004791/2019	2019-01-23	1394343	NS	H3N2
A/Luxembourg/19004056/2019	2019-01-22	1394336	NS	H3N2
A/Luxembourg/19007251/2019	2019-02-04	1394319	NS	H3N2
A/Luxembourg/19004048/2019	2019-01-18	1390412	NS	H3N2
A/Luxembourg/19004046/2019	2019-01-22	1390405	NS	H3N2
A/Luxembourg/19004045/2019	2019-01-21	1390398	NS	H3N2
A/Luxembourg/19003736/2019	2019-01-21	1390391	NS	H3N2
A/Luxembourg/18065564/2018	2018-12-18	1390384	NS	H3N2
A/Luxembourg/18065046/2018	2018-12-15	1390380	NS	H3N2
A/Luxembourg/18064751/2018	2018-12-13	1390375	NS	H3N2
A/Luxembourg/19008311/2019	2019-02-13	1390128	NS	H3N2
A/Luxembourg/19008310/2019	2019-02-13	1390120	NS	H3N2
A/Luxembourg/19008306/2019	2019-02-13	1390112	NS	H3N2
A/Luxembourg/19008258/2019	2019-02-12	1390104	NS	H3N2
A/Luxembourg/19008030/2019	2019-02-12	1390096	NS	H3N2
A/Luxembourg/19008028/2019	2019-02-12	1390088	NS	H3N2
A/Luxembourg/19008027/2019	2019-02-12	1390080	NS	H3N2
A/Luxembourg/19007413/2019	2019-02-07	1390072	NS	H3N2
A/Luxembourg/19006890/2019	2019-02-06	1390064	NS	H3N2
A/Luxembourg/19006878/2019	2019-02-06	1390056	NS	H3N2
A/Luxembourg/19006613/2019	2019-02-05	1390047	NS	H3N2
A/Luxembourg/19005985/2019	2019-02-01	1390039	NS	H3N2
A/Luxembourg/19005975/2019	2019-02-01	1390031	NS	H3N2
A/Luxembourg/19005974/2019	2019-02-01	1390023	NS	H3N2
A/Luxembourg/19005723/2019	2019-01-31	1390015	NS	H3N2
A/CefnYBedd/6305/2019	2019-03-22	1414812	NS	H3N2
A/Llangollen/4638/2019	2019-03-22	1414799	NS	H3N2
A/Wrexham/5406/2019	2019-03-14	1414790	NS	H3N2
A/Cardiff/9485/2019	2019-03-06	1414634	NS	H3N2
A/Cardiff/9333/2019	2019-03-01	1414624	NS	H3N2
A/Maerdy/5598/2019	2019-03-14	1414614	NS	H3N2
A/BurryPort/1888/2019	2019-03-14	1414488	NS	H3N2
A/Blaenau_Ffestiniog/0339/2019	2019-02-11	1414319	NS	H3N2
A/Llandudno/1508/2018	2019-02-10	1414311	NS	H3N2
A/Buckley/0760/2019	2019-02-07	1414298	NS	H3N2
A/Aberdare/0632/2019	2019-02-13	1414290	NS	H3N2
A/Aberdare/0588/2019	2019-02-11	1414275	NS	H3N2
A/Cardiff/0428/2019	2019-02-08	1414266	NS	H3N2
A/Kyiv/482/2018	2018-12-12	1398146	NS	H3N2
A/Kyiv/484/2018	2018-12-08	1398131	NS	H3N2
A/Kyiv/488/2018	2018-12-10	1398054	NS	H3N2
A/Moscow/220/2018	2018-12-20	1407899	NS	H3N2
A/Moscow/212/2018	2018-12-19	1407634	NS	H3N2
A/Moscow/230/2018	2018-12-23	1407424	NS	H3N2
A/Galve/4/2019	2019-03-06	1394875	NS	H3N2
A/Boras/3/2019	2019-03-08	1394867	NS	H3N2
A/Stockholm/9/2019	2019-03-07	1394859	NS	H3N2
A/Linkoping/7/2019	2019-03-05	1394843	NS	H3N2
A/Stockholm/7/2019	2019-02-24	1394827	NS	H3N2
A/Helsingborg/1/2019	2019-02-19	1394803	NS	H3N2
A/Malmoe/1/2019	2019-02-18	1394795	NS	H3N2
A/Uppsala/4/2019	2019-02-26	1394771	NS	H3N2
A/Sweden/29/2019	2019-02-19	1394757	NS	H3N2
A/Linkoping/6/2019	2019-02-19	1394725	NS	H3N2
A/Paris/1616/2019	2019-03-07	1398665	NS	H3N2
A/Rouen/1568/2019	2019-01-24	1398657	NS	H3N2
A/Paris/1558/2019	2019-03-04	1398649	NS	H3N2
A/Pays_de_Loire/1554/2019	2019-03-07	1398641	NS	H3N2
A/Paris/1551/2019	2019-03-07	1398633	NS	H3N2
A/Bretagne/1531/2019	2019-03-02	1398594	NS	H3N2
A/Alsace/1526/2019	2019-01-29	1398586	NS	H3N2
A/Alsace/1525/2019	2019-02-07	1398578	NS	H3N2
A/Pays_de_Loire/1518/2019	2019-02-17	1398554	NS	H3N2
A/Centre/1487/2019	2019-02-12	1398546	NS	H3N2
A/Centre/1480/2019	2019-02-09	1398530	NS	H3N2
A/Centre/1477/2019	2019-02-17	1398522	NS	H3N2
A/Centre/1475/2019	2019-02-11	1398514	NS	H3N2
A/Saint-Petersburg/RII-2126S/2019	2019-02-11	1414737	NS	H3N2
A/Saint-Petersburg/RII-3007S/2019	2019-03-04	1414572	NS	H3N2
A/SosnovyiBor/RII-1864S/2019	2019-02-07	1414413	NS	H3N2
A/Saint-Petersburg/RII-1271S/2019	2019-01-28	1414390	NS	H3N2
A/Saint-Petersburg/RII-2370S/2019	2019-02-15	1414253	NS	H3N2
A/Saint-Petersburg/RII-2788S/2019	2019-02-27	1414231	NS	H3N2
A/Saint-Petersburg/RII-2450S/2019	2019-02-18	1414112	NS	H3N2
A/Saint-Petersburg/RII-2448S/2019	2019-02-18	1414105	NS	H3N2
A/Kirovsk/RII-1500S/2019	2019-02-04	1414089	NS	H3N2
A/Noyabrsk/RII-2490S/2019	2019-02-11	1414135	NS	H3N2
A/Noyabrsk/RII-2489S/2019	2019-02-09	1414127	NS	H3N2
A/Noyabrsk/RII-2488S/2019	2019-02-11	1414119	NS	H3N2
A/Vologda/RII-3086S/2019	2019-02-22	1414663	NS	H3N2
A/Vologda/RII-3059S/2019	2019-02-11	1414647	NS	H3N2
A/Shuberskoye/RII-2201S/2019	2019-02-03	1414097	NS	H3N2
A/Izhevsk/RII-2539S/2019	2019-02-12	1414167	NS	H3N2
A/Izhevsk/RII-2534S/2019	2019-02-09	1414159	NS	H3N2
A/Izhevsk/RII-2532S/2019	2019-02-09	1414151	NS	H3N2
A/Stavropol/RII-3378S/2019	2019-02-07	1414679	NS	H3N2
A/Stavropol/RII-3376S/2019	2019-02-09	1414671	NS	H3N2
A/Irkutsk/RII-2771S/2019	2019-02-16	1414215	NS	H3N2
A/Pskov/RII-3521S/2019	2019-03-05	1414729	NS	H3N2
A/Samara/RII-3184S/2019	2019-03-01	1414596	NS	H3N2
A/Ufa/RII-3113S/2019	2019-02-03	1414588	NS	H3N2
A/Makhachkala/RII-2583S/2019	2019-02-14	1414175	NS	H3N2
A/Verkh-Chebula/RII-2987S/2019	2019-02-07	1414580	NS	H3N2
A/Anzhero-Sudzhensk/RII-2997S/2019	2019-01-30	1414564	NS	H3N2
A/Kemerovo/RII-2983S/2019	2019-02-08	1414556	NS	H3N2
A/Krasnoyarsk/RII-813S/2019	2019-01-10	1414367	NS	H3N2
A/Naryan-Mar/RII-1000S/2019	2019-01-21	1414073	NS	H3N2
A/Yakutsk/RII-1079S/2019	2019-01-15	1414375	NS	H3N2
A/Groznyi/RII-2749S/2019	2019-02-18	1414199	NS	H3N2
A/Groznyi/RII-2741S/2019	2019-01-23	1414191	NS	H3N2
A/Ulan-Ude/RII-1116S/2019	2019-01-14	1414246	NS	H3N2
A/Ulan-Ude/RII-1114S/2019	2019-01-14	1414239	NS	H3N2
A/Buckley/0398/2019	2019-03-24	1414906	NS	H3N2
A/Wrexham/6341/2019	2019-03-23	1414898	NS	H3N2
A/Kaluga/15015/2019	2019-01-16	1426852	NS	H3N2
A/Ulyanovsk/225/2019	2019-03-05	1425183	NS	H3N2
A/NovyUrengoy/127/2019	2019-01-21	1425225	NS	H3N2
A/YANAO/6/2019	2019-02-27	1425197	NS	H3N2
A/Stavropol/39/2018	2018-12-27	1426789	NS	H3N2
A/Vyazemsk/2204/2018	2018-12-04	1425442	NS	H3N2
A/Irkutsk/228/2019	2019-01-22	1425211	NS	H3N2
A/Irkutsk/1295/2019	2019-03-08	1425204	NS	H3N2
A/Buryatia/3/2019	2019-02-05	1426796	NS	H3N2
A/Kemerovo/42/2019	2019-01-15	1426845	NS	H3N2
A/Kemerovo/128/2019	2019-01-31	1426838	NS	H3N2
A/Kemerovo/33/2019	2019-01-21	1426831	NS	H3N2
A/Kemerovo/15/2019	2019-01-14	1426824	NS	H3N2
A/Kemerovo/191/2019	2019-02-04	1425162	NS	H3N2
A/Vladimir/180/2019	2019-02-16	1425190	NS	H3N2
A/Tyva/1/2019	2019-01-09	1426817	NS	H3N2
A/Tyva/116/2019	2019-02-11	1425305	NS	H3N2
A/Komi/106/2019	2019-01-03	1426782	NS	H3N2
A/Omsk/3296/3018	2018-12-20	1426810	NS	H3N2
A/Astrakhan/1/2019	2019-02-08	1425428	NS	H3N2
A/Novosibirsk/3/2019	2019-01-09	1426803	NS	H3N2
A/Tomsk/19592/2018	2018-12-04	1425449	NS	H3N2
A/Tomsk/20604/2018	2018-12-27	1425176	NS	H3N2
A/Tomsk/1924/2019	2019-02-08	1425169	NS	H3N2
A/Saint-Petersburg/307/2019	2019-01-23	1425435	NS	H3N2
A/Saint-Petersburg/437/2019	2019-02-06	1425218	NS	H3N2
A/Saint-Petersburg/311/2019	2019-01-23	1425155	NS	H3N2
A/Belgorod/6/2018	2018-12-12	1426775	NS	H3N2
A/Paris/1713/2019	2019-02-01	1421645	NS	H3N2
A/Paris/1712/2019	2019-02-10	1421631	NS	H3N2
A/Paris/1697/2019	2019-02-25	1421593	NS	H3N2
A/Champagne_Ardenne/1664/2019	2019-03-11	1421563	NS	H3N2
A/Alsace/1660/2019	2019-03-12	1421543	NS	H3N2
A/Franche_Comte/1653/2019	2019-03-11	1421513	NS	H3N2
A/Paris/1648/2019	2019-03-12	1421466	NS	H3N2
A/Lorraine/1632/2019	2019-03-11	1421439	NS	H3N2
A/Lorraine/1631/2019	2019-03-11	1421426	NS	H3N2
A/Lorraine/1630/2019	2019-03-11	1421412	NS	H3N2
A/Lorraine/1629/2019	2019-03-11	1421396	NS	H3N2
A/Bretagne/1627/2019	2019-03-12	1421383	NS	H3N2
A/Champagne_Ardenne/1617/2019	2019-03-12	1421365	NS	H3N2
A/Franche_Comte/1613/2019	2019-03-05	1421349	NS	H3N2
A/Paris/1393/2019	2019-02-26	1421312	NS	H3N2
A/Paris/1672/2019	2019-03-15	1415099	NS	H3N2
A/Paris/1603/2019	2019-03-11	1415091	NS	H3N2
A/Alsace/1602/2019	2019-03-11	1415083	NS	H3N2
A/Lorraine/1577/2019	2019-03-11	1415067	NS	H3N2
A/Pays_de_Loire/1557/2019	2019-03-05	1415044	NS	H3N2
A/Bretagne/1553/2019	2019-03-05	1415036	NS	H3N2
A/Bretagne/1543/2019	2019-03-04	1415028	NS	H3N2
A/Pays_de_Loire/1540/2019	2019-03-02	1415020	NS	H3N2
A/Pays_de_Loire/1507/2019	2019-02-25	1415012	NS	H3N2
A/Pays_de_Loire/1499/2019	2019-03-01	1415004	NS	H3N2
A/Basse_Normandie/1492/2019	2019-03-01	1414996	NS	H3N2
A/Bourgogne/1469/2019	2019-02-27	1414988	NS	H3N2
A/Nord_Pas_de_Calais/1466/2019	2019-02-28	1414980	NS	H3N2
A/Centre/1451/2019	2019-02-28	1414972	NS	H3N2
A/Picardie/1420/2019	2019-02-27	1414940	NS	H3N2
A/Paris/1397/2019	2019-02-26	1414932	NS	H3N2
A/Moscow/12/2019	2019-02-04	1420099	NS	H3N2
A/Kaliningrad/56/2019	2019-02-14	1420123	NS	H3N2
A/Kaliningrad/57/2019	2019-02-19	1420062	NS	H3N2
A/Kaliningrad/17/2019	2019-01-22	1414865	NS	H3N2
A/Petrozavodsk/RII-3430S/2019	2019-02-18	1414815	NS	H3N2
A/Arkhangelsk/27/2019	2019-02-08	1420022	NS	H3N2
A/Arkhangelsk/18/2019	2019-02-04	1420014	NS	H3N2
A/Arkhangelsk/17/2019	2019-02-02	1414874	NS	H3N2
A/Novosibirsk/08/2019	2019-01-12	1420166	NS	H3N2
A/Novosibirsk/50/2019	2019-02-02	1420131	NS	H3N2
A/Novosibirsk/10/2019	2019-01-13	1420107	NS	H3N2

[truncated: 7 more sheets: Sheet10, Sheet11, Sheet12, Sheet13, Sheet14, Sheet15, Sheet16]
